# Supplementary material for: High-throughput screening identification of apigenin that reverses the colistin resistance of mcr-1-positive pathogens
Source: Microbiol Spectr. 2024 Sep 9;12(10):e00341-24. doi: 10.1128/spectrum.00341-24 (PMC11448233; doi:10.1128/spectrum.00341-24)
Supplement: Dataset S1 — The data presented in this study. [file spectrum.00341-24-s0002.xlsx]

## Sheet: Fig.1
Fig. 1A. Docking energy for 19,732 compounds targeting mcr-1 protein using CADD Methodsmethods							Fig. 1B Brain-or-Intestinal Estimated Permeation (BOILED-Egg) diagrams of 30 flavonoids.
NO.	NAME	CID	SCORE				Molecule	Canonical SMILES	Formula	MW	#Heavy atoms	#Aromatic heavy atoms	Fraction Csp3	#Rotatable bonds	#H-bond acceptors	#H-bond donors	MR	TPSA	iLOGP	XLOGP3	WLOGP	MLOGP	Silicos-IT Log P	Consensus Log P	ESOL Log S	ESOL Solubility (mg/ml)	ESOL Solubility (mol/l)	ESOL Class	Ali Log S	Ali Solubility (mg/ml)	Ali Solubility (mol/l)	Ali Class	Silicos-IT LogSw	Silicos-IT Solubility (mg/ml)	Silicos-IT Solubility (mol/l)	Silicos-IT class	GI absorption	BBB permeant	Pgp substrate	CYP1A2 inhibitor	CYP2C19 inhibitor	CYP2C9 inhibitor	CYP2D6 inhibitor	CYP3A4 inhibitor	log Kp (cm/s)	Lipinski #violations	Ghose #violations	Veber #violations	Egan #violations
1	(4S)-4-[(2S)-2-[(2S)-2-[(2S)-2-{2-[(2S)-2-(2-{2-[2-(2-{[(2S)-1-[(2S)-2-{[(2S)-1-[(2R)-2-amino-3-phenylpropanoyl]pyrrolidin-2-yl]formamido}-5-carbamimidamidopentanoyl]pyrrolidin-2-yl]formamido}acetamido)acetamido]acetamido}acetamido)-3-carbamoylpropanamido]acetamido}-3-carboxypropanamido]-3-phenylpropanamido]-4-carboxybutanamido]-4-{[(2S,3S)-1-[(2S)-2-{[(1S)-3-carboxy-1-{[(1S)-3-carboxy-1-{[(1S)-1…	CMP1	-4.64357				Apigenin	Oc1ccc(cc1)c1cc(=O)c2c(o1)cc(cc2O)O	C15H10O5	270.24	20	16	0	1	5	3	73.99	90.9	1.89	3.02	2.58	0.52	2.52	2.11	-3.94	0.0307	0.000114	Soluble	-4.59	0.00688	2.55e-05	Moderately soluble	-4.4	0.0107	3.94e-05	Moderately soluble	High	No	No	Yes	No	No	Yes	Yes	-5.8	0	0	0	0
2	(2S)-1-[(2S)-5-carbamimidamido-2-[(2S)-2-[(2R)-2-[(2S)-2-[(2S)-3-hydroxy-2-[(2S)-2-[(2S)-3-(1H-imidazol-4-yl)-2-{[(2S)-5-oxopyrrolidin-2-yl]formamido}propanamido]-3-(1H-indol-3-yl)propanamido]propanamido]-3-(4-hydroxyphenyl)propanamido]-4-methylpentanamido]-4-methylpentanamido]pentanoyl]-N-ethylpyrrolidine-2-carboxamide	CMP2	-6.90241				Scutellarein	Oc1ccc(cc1)c1cc(=O)c2c(o1)cc(c(c2O)O)O	C15H10O6	286.24	21	16	0	1	6	4	76.01	111.13	2.08	2.66	2.28	-0.03	2.03	1.81	-3.79	0.0466	0.000163	Soluble	-4.65	0.00648	2.26e-05	Moderately soluble	-3.82	0.0429	0.00015	Soluble	High	No	No	Yes	No	No	Yes	Yes	-6.16	0	0	0	0
3	(2S)-1-[(2S)-2-[(2S)-2-[(2R)-3-(tert-butoxy)-2-[(2S)-2-[(2S)-3-hydroxy-2-[(2S)-2-[(2S)-3-(1H-imidazol-5-yl)-2-{[(2S)-5-oxopyrrolidin-2-yl]formamido}propanamido]-3-(1H-indol-3-yl)propanamido]propanamido]-3-(4-hydroxyphenyl)propanamido]propanamido]-4-methylpentanamido]-5-[(diaminomethylidene)amino]pentanoyl]-N-(carbamoylamino)pyrrolidine-2-carboxamide	CMP3	-6.85948				Galangin	Oc1cc(O)c2c(c1)oc(c(c2=O)O)c1ccccc1	C15H10O5	270.24	20	16	0	1	5	3	73.99	90.9	2.08	2.25	2.58	0.52	2.52	1.99	-3.46	0.0939	0.000348	Soluble	-3.79	0.0433	0.00016	Soluble	-4.4	0.0107	3.94e-05	Moderately soluble	High	No	No	Yes	No	No	Yes	Yes	-6.35	0	0	0	0
4	(2R)-N-[(1S)-1-{[(1R)-1-{[(1S)-1-{[(1R)-1-{[(1S)-1-{[(1R)-1-{[(1S)-1-{[(1R)-1-{[(1S)-1-{[(1R)-1-{[(1S)-1-[(2-hydroxyethyl)carbamoyl]-2-(1H-indol-3-yl)ethyl]carbamoyl}-3-methylbutyl]carbamoyl}-2-(1H-indol-3-yl)ethyl]carbamoyl}-3-methylbutyl]carbamoyl}-2-(1H-indol-3-yl)ethyl]carbamoyl}-3-methylbutyl]carbamoyl}-2-(1H-indol-3-yl)ethyl]carbamoyl}-2-methylpropyl]carbamoyl}-2-methylpropyl]carbamoyl}-2-m…	CMP4	-6.64826				Baicalin	OC(=O)C1OC(Oc2cc3oc(cc(=O)c3c(c2O)O)c2ccccc2)C(C(C1O)O)O	C21H18O11	446.36	32	16	0.24	4	11	6	106.72	187.12	1.59	1.11	0.14	-1.63	-0.1	0.22	-3.41	0.173	0.000387	Soluble	-4.63	0.0104	2.33e-05	Moderately soluble	-2.22	2.67	0.00598	Soluble	Low	No	Yes	No	No	No	No	No	-8.23	2	0	1	1
5	(2R)-2-{[(2S)-1-[(4R,7S,10S,13S,16S)-13-benzyl-10-(2-carbamoylethyl)-7-(carbamoylmethyl)-16-[(4-hydroxyphenyl)methyl]-6,9,12,15,18-pentaoxo-1,2-dithia-5,8,11,14,17-pentaazacycloicosane-4-carbonyl]pyrrolidin-2-yl]formamido}-5-carbamimidamido-N-(carbamoylmethyl)pentanamide	CMP5	-9.5235				Chrysin	Oc1cc(O)c2c(c1)oc(cc2=O)c1ccccc1	C15H10O4	254.24	19	16	0	1	4	2	71.97	70.67	2.27	3.52	2.87	1.08	3.02	2.55	-4.19	0.0164	6.44e-05	Moderately soluble	-4.69	0.00522	2.05e-05	Moderately soluble	-4.98	0.00264	1.04e-05	Moderately soluble	High	Yes	No	Yes	No	No	Yes	Yes	-5.35	0	0	0	0
6	(2S)-N-[(2S)-5-carbamimidamido-1-[(2S)-2-{[(1R)-1-carbamoylethyl]carbamoyl}pyrrolidin-1-yl]-1-oxopentan-2-yl]-2-[(2R)-5-(carbamoylamino)-2-[(2S)-2-[(2S)-2-[(2R)-2-[(2R)-3-(4-chlorophenyl)-2-[(2R)-2-acetamido-3-(naphthalen-2-yl)propanamido]propanamido]-3-(pyridin-3-yl)propanamido]-3-hydroxypropanamido]-3-(4-hydroxyphenyl)propanamido]pentanamido]-4-methylpentanamide	CMP6	-4.78882				Catechin	Oc1cc2OC(c3ccc(c(c3)O)O)C(Cc2c(c1)O)O	C15H14O6	290.27	21	12	0.2	1	6	5	74.33	110.38	1.47	0.36	1.22	0.24	0.98	0.85	-2.22	1.74	0.00598	Soluble	-2.24	1.66	0.00572	Soluble	-2.14	2.09	0.00719	Soluble	High	No	Yes	No	No	No	No	No	-7.82	0	0	0	0
7	2-({1-[19-amino-13-benzyl-10-(2-carbamoylethyl)-7-(carbamoylmethyl)-16-[(4-hydroxyphenyl)methyl]-6,9,12,15,18-pentaoxo-1,2-dithia-5,8,11,14,17-pentaazacycloicosane-4-carbonyl]pyrrolidin-2-yl}formamido)-N-(carbamoylmethyl)-5-[(diaminomethylidene)amino]pentanamide; 6-amino-2-({1-[19-amino-13-benzyl-10-(2-carbamoylethyl)-7-(carbamoylmethyl)-16-[(4-hydroxyphenyl)methyl]-6,9,12,15,18-pentaoxo-1,2-dith…	CMP7	-9.36318				Amentoflavone	Oc1ccc(cc1)c1cc(=O)c2c(o1)c(c(cc2O)O)c1cc(ccc1O)c1cc(=O)c2c(o1)cc(cc2O)O	C30H18O10	538.46	40	32	0	3	10	6	146.97	181.8	3.06	5.04	5.13	0.25	4.61	3.62	-6.75	9.63e-05	1.79e-07	Poorly soluble	-8.6	1.36e-06	2.52e-09	Poorly soluble	-8.7	1.07e-06	1.98e-09	Poorly soluble	Low	No	No	No	No	No	No	No	-6.01	2	2	1	1
8	(3S)-3-{[(3S,6S,9R,15S,18R,21S,24S,30S,31R)-3-[2-(2-aminophenyl)-2-oxoethyl]-24-(3-aminopropyl)-15,21-bis(carboxymethyl)-6-[(2R)-1-carboxypropan-2-yl]-9-(hydroxymethyl)-18,31-dimethyl-2,5,8,11,14,17,20,23,26,29-decaoxo-1-oxa-4,7,10,13,16,19,22,25,28-nonaazacyclohentriacontan-30-yl]carbamoyl}-3-[(2R)-3-carbamoyl-2-[(2S)-2-decanamido-3-(1H-indol-3-yl)propanamido]propanamido]propanoic acid	CMP8	-6.75637				Puerarin	OCC1OC(C(C(C1O)O)O)c1c(O)ccc2c1occ(c2=O)c1ccc(cc1)O	C21H20O9	416.38	30	16	0.29	3	9	6	104.59	160.82	1.96	0.01	0.06	-1.52	0.81	0.27	-2.62	0.989	0.00237	Soluble	-2.94	0.479	0.00115	Soluble	-2.97	0.449	0.00108	Soluble	Low	No	No	No	No	No	No	No	-8.83	1	0	1	1
9	(3S,6S,9S,12R,15S,18S,21S,24S,30S,33S)-30-ethyl-33-[(1R,2R,4E)-1-hydroxy-2-methylhex-4-en-1-yl]-1,4,7,10,12,15,19,25,28-nonamethyl-6,9,18,24-tetrakis(2-methylpropyl)-3,21-bis(propan-2-yl)-1,4,7,10,13,16,19,22,25,28,31-undecaazacyclotritriacontan-2,5,8,11,14,17,20,23,26,29,32-undecone	CMP9	-8.43338				Ginkgetin	COc1ccc(cc1c1c(O)cc(c2c1oc(cc2=O)c1ccc(cc1)O)O)c1cc(=O)c2c(o1)cc(cc2O)OC	C32H22O10	566.51	42	32	0.06	5	10	4	155.91	159.8	3.94	5.69	5.74	0.63	5.72	4.34	-7.17	3.82e-05	6.75e-08	Poorly soluble	-8.81	8.74e-07	1.54e-09	Poorly soluble	-10.07	4.78e-08	8.43e-11	Insoluble	Low	No	No	No	No	Yes	No	No	-5.72	1	3	1	1
10	(2R)-N-[(1S)-1-{[(2S)-1-[(2S)-2-{[(1R)-1-carbamoylethyl]carbamoyl}pyrrolidin-1-yl]-1-oxo-6-[(propan-2-yl)amino]hexan-2-yl]carbamoyl}-3-methylbutyl]-2-[(2S)-2-[(2S)-2-[(2R)-2-[(2R)-3-(4-chlorophenyl)-2-[(2R)-2-acetamido-3-(naphthalen-2-yl)propanamido]propanamido]-3-(pyridin-3-yl)propanamido]-3-hydroxy-N-methylpropanamido]-3-(4-hydroxyphenyl)propanamido]butanediamide	CMP10	-5.28054				Diosmetin	COc1ccc(cc1O)c1cc(=O)c2c(o1)cc(cc2O)O	C16H12O6	300.26	22	16	0.06	2	6	3	80.48	100.13	2.47	3.1	2.59	0.22	2.55	2.19	-4.06	0.0261	8.69e-05	Moderately soluble	-4.87	0.00404	1.35e-05	Moderately soluble	-4.52	0.00907	3.02e-05	Moderately soluble	High	No	No	Yes	No	Yes	Yes	Yes	-5.93	0	0	0	0
11	[(4-formyl-5-hydroxy-6-methylpyridin-3-yl)methoxy]phosphonic acid	CMP11	-5.61076				Fisetin	Oc1ccc2c(c1)oc(c(c2=O)O)c1ccc(c(c1)O)O	C15H10O6	286.24	21	16	0	1	6	4	76.01	111.13	1.5	1.97	2.28	-0.03	2.03	1.55	-3.35	0.127	0.000443	Soluble	-3.93	0.0337	0.000118	Soluble	-3.82	0.0429	0.00015	Soluble	High	No	No	Yes	No	No	Yes	Yes	-6.65	0	0	0	0
12	cyano[(1R,2R,3R,4R,6Z,8S,11Z,13S,14S,16Z,18S,19S)-8,13,18-tris(2-carbamoylethyl)-3,14,19-tris(carbamoylmethyl)-4-(2-{[(2R)-2-{[(2R,3S,4R,5S)-5-(5,6-dimethyl-1H-1,3-benzodiazol-1-yl)-4-hydroxy-2-(hydroxymethyl)oxolan-3-yl phosphonato]oxy}propyl]carbamoyl}ethyl)-1,4,6,9,9,14,16,19-octamethyl-20,21,22,23-tetraazapentacyclo[15.2.1.1^{2,5}.1^{7,10}.1^{12,15}]tricosa-5(23),6,10(22),11,15(21),16-hexaen-…	CMP12	-9.27633				Prunetin	COc1cc(O)c2c(c1)occ(c2=O)c1ccc(cc1)O	C16H12O5	284.26	21	16	0.06	2	5	2	78.46	79.9	2.5	2.99	2.88	0.77	3.03	2.43	-3.92	0.0343	0.000121	Soluble	-4.33	0.0132	4.66e-05	Moderately soluble	-5.1	0.00225	7.91e-06	Moderately soluble	High	No	No	Yes	No	No	Yes	Yes	-5.91	0	0	0	0
13	(2S)-2-[(4-{[(2-amino-4-oxo-1,4,5,6,7,8-hexahydropteridin-6-yl)methyl]amino}phenyl)formamido]pentanedioic acid	CMP13	-8.1479				Liquiritigenin	Oc1ccc(cc1)C1CC(=O)c2c(O1)cc(cc2)O	C15H12O4	256.25	19	12	0.13	1	4	2	69.55	66.76	1.73	2.3	2.48	1.27	2.55	2.07	-3.28	0.135	0.000526	Soluble	-3.34	0.117	0.000457	Soluble	-4	0.0258	0.000101	Soluble	High	Yes	Yes	Yes	No	No	No	No	-6.23	0	0	0	0
14	(2S)-2-amino-3-(1H-imidazol-5-yl)propanoic acid	CMP14	-5.10154				Formononetin	COc1ccc(cc1)c1coc2c(c1=O)ccc(c2)O	C16H12O4	268.26	20	16	0.06	2	4	1	76.43	59.67	2.49	2.8	3.17	1.33	3.52	2.66	-3.73	0.0503	0.000187	Soluble	-3.71	0.0523	0.000195	Soluble	-5.68	0.000558	2.08e-06	Moderately soluble	High	Yes	No	Yes	No	No	Yes	Yes	-5.95	0	0	0	0
15	(2S)-2-amino-4-({[(2S,3S,4R,5R)-5-(6-amino-9H-purin-9-yl)-3,4-dihydroxyoxolan-2-yl]methyl}(methyl)sulfaniumyl)butanoate	CMP15	-7.74814				Biochanin A	COc1ccc(cc1)c1coc2c(c1=O)c(O)cc(c2)O	C16H12O5	284.26	21	16	0.06	2	5	2	78.46	79.9	2.55	2.99	2.88	0.77	3.03	2.44	-3.92	0.0343	0.000121	Soluble	-4.33	0.0132	4.66e-05	Moderately soluble	-5.1	0.00225	7.91e-06	Moderately soluble	High	No	No	Yes	No	No	Yes	Yes	-5.91	0	0	0	0
16	2-oxopropanoic acid	CMP16	-3.70102				Morin	Oc1ccc(c(c1)O)c1oc2cc(O)cc(c2c(=O)c1O)O	C15H10O7	302.24	22	16	0	1	7	5	78.03	131.36	1.47	1.54	1.99	-0.56	1.54	1.2	-3.16	0.211	0.000698	Soluble	-3.91	0.0374	0.000124	Soluble	-3.24	0.173	0.000573	Soluble	High	No	No	Yes	No	No	Yes	Yes	-7.05	0	0	0	0
17	(2S)-2-amino-3-phenylpropanoic acid	CMP17	-6.7246				Naringenin	Oc1ccc(cc1)C1CC(=O)c2c(O1)cc(cc2O)O	C15H12O5	272.25	20	12	0.13	1	5	3	71.57	86.99	1.75	2.52	2.19	0.71	2.05	1.84	-3.49	0.0874	0.000321	Soluble	-3.99	0.0277	0.000102	Soluble	-3.42	0.104	0.000382	Soluble	High	No	Yes	Yes	No	No	No	Yes	-6.17	0	0	0	0
18	5-[(3aS,4S,6aR)-2-oxo-hexahydro-1H-thieno[3,4-d]imidazol-4-yl]pentanoic acid	CMP18	-8.85597				Luteolin	Oc1cc(O)c2c(c1)oc(cc2=O)c1ccc(c(c1)O)O	C15H10O6	286.24	21	16	0	1	6	4	76.01	111.13	1.86	2.53	2.28	-0.03	2.03	1.73	-3.71	0.0563	0.000197	Soluble	-4.51	0.00884	3.09e-05	Moderately soluble	-3.82	0.0429	0.00015	Soluble	High	No	No	Yes	No	No	Yes	Yes	-6.25	0	0	0	0
19	(2-hydroxyethyl)trimethylazanium	CMP19	-4.46001				Genistein	Oc1ccc(cc1)c1coc2c(c1=O)c(O)cc(c2)O	C15H10O5	270.24	20	16	0	1	5	3	73.99	90.9	1.91	2.67	2.58	0.52	2.52	2.04	-3.72	0.0511	0.000189	Soluble	-4.23	0.0159	5.88e-05	Moderately soluble	-4.4	0.0107	3.94e-05	Moderately soluble	High	No	No	Yes	No	No	Yes	Yes	-6.05	0	0	0	0
20	(2S)-2,6-diaminohexanoic acid	CMP20	-5.30867				Nobiletin	COc1cc(ccc1OC)c1cc(=O)c2c(o1)c(OC)c(c(c2OC)OC)OC	C21H22O8	402.39	29	16	0.29	7	8	0	106.87	85.59	3.96	3.01	3.51	0.34	4.28	3.02	-4.18	0.0267	6.65e-05	Moderately soluble	-4.47	0.0136	3.37e-05	Moderately soluble	-6.82	6.16e-05	1.53e-07	Poorly soluble	High	No	No	No	No	Yes	No	Yes	-6.62	0	0	0	0
21	(2S)-2-amino-5-carbamimidamidopentanoic acid	CMP21	-5.51109				Myricetin	Oc1cc(O)c2c(c1)oc(c(c2=O)O)c1cc(O)c(c(c1)O)O	C15H10O8	318.24	23	16	0	1	8	6	80.06	151.59	1.08	1.18	1.69	-1.08	1.06	0.79	-3.01	0.314	0.000988	Soluble	-3.96	0.035	0.00011	Soluble	-2.66	0.698	0.00219	Soluble	Low	No	No	Yes	No	No	No	Yes	-7.4	1	0	1	1
22	(5R)-5-[(1S)-1,2-dihydroxyethyl]-3,4-dihydroxy-2,5-dihydrofuran-2-one	CMP22	-8.28978				Genkwanin	COc1cc(O)c2c(c1)oc(cc2=O)c1ccc(cc1)O	C16H12O5	284.26	21	16	0.06	2	5	2	78.46	79.9	2.48	3.35	2.88	0.77	3.03	2.5	-4.14	0.0204	7.17e-05	Moderately soluble	-4.71	0.0056	1.97e-05	Moderately soluble	-5.1	0.00225	7.91e-06	Moderately soluble	High	No	No	Yes	No	Yes	Yes	Yes	-5.66	0	0	0	0
23	(3-aminopropyl)({4-[(3-aminopropyl)amino]butyl})amine	CMP23	-4.91163				Ipriflavone	CC(Oc1ccc2c(c1)occ(c2=O)c1ccccc1)C	C18H16O3	280.32	21	16	0.17	3	3	0	84.03	39.44	3.27	3.95	4.25	2.39	4.59	3.69	-4.43	0.0104	3.7e-05	Moderately soluble	-4.48	0.00932	3.32e-05	Moderately soluble	-6.69	5.74e-05	2.05e-07	Poorly soluble	High	Yes	No	Yes	Yes	Yes	Yes	Yes	-5.21	0	0	0	0
24	(2S)-2-aminobutanedioic acid	CMP24	-5.5702				Hesperetin	COc1ccc(cc1O)C1CC(=O)c2c(O1)cc(cc2O)O	C16H14O6	302.28	22	12	0.19	2	6	3	78.06	96.22	2.24	2.6	2.19	0.41	2.08	1.91	-3.62	0.0719	0.000238	Soluble	-4.27	0.0162	5.37e-05	Moderately soluble	-3.53	0.0884	0.000292	Soluble	High	No	Yes	Yes	No	No	No	Yes	-6.3	0	0	0	0
25	(2S)-2,5-diaminopentanoic acid	CMP25	-6.24012				Quercetin	Oc1cc(O)c2c(c1)oc(c(c2=O)O)c1ccc(c(c1)O)O	C15H10O7	302.24	22	16	0	1	7	5	78.03	131.36	1.63	1.54	1.99	-0.56	1.54	1.23	-3.16	0.211	0.000698	Soluble	-3.91	0.0374	0.000124	Soluble	-3.24	0.173	0.000573	Soluble	High	No	No	Yes	No	No	Yes	Yes	-7.05	0	0	0	0
26	(2S)-2-amino-4-carbamoylbutanoic acid	CMP26	-4.68337				Daidzein	Oc1ccc(cc1)c1coc2c(c1=O)ccc(c2)O	C15H10O4	254.24	19	16	0	1	4	2	71.97	70.67	1.77	2.47	2.87	1.08	3.02	2.24	-3.53	0.0751	0.000295	Soluble	-3.6	0.0641	0.000252	Soluble	-4.98	0.00264	1.04e-05	Moderately soluble	High	Yes	No	Yes	No	No	Yes	Yes	-6.1	0	0	0	0
27	{[(2R,3S,4R,5R)-5-(6-amino-9H-purin-9-yl)-3,4-dihydroxyoxolan-2-yl]methoxy}phosphonic acid	CMP27	-7.82027				Tangeretin	COc1ccc(cc1)c1cc(=O)c2c(o1)c(OC)c(c(c2OC)OC)OC	C20H20O7	372.37	27	16	0.25	6	7	0	100.38	76.36	3.71	3.04	3.5	0.63	4.21	3.02	-4.11	0.0291	7.83e-05	Moderately soluble	-4.31	0.0183	4.9e-05	Moderately soluble	-6.71	7.24e-05	1.95e-07	Poorly soluble	High	Yes	No	No	No	Yes	No	Yes	-6.41	0	0	0	0
28	(9Z,12Z,15Z)-octadeca-9,12,15-trienoic acid	CMP28	-6.7677				Isosilybin	OCC1Oc2cc(ccc2OC1c1ccc(c(c1)OC)O)C1Oc2cc(O)cc(c2C(=O)C1O)O	C25H22O10	482.44	35	18	0.24	4	10	5	120.55	155.14	2.89	1.9	1.71	-0.4	1.92	1.6	-4.14	0.0346	7.17e-05	Moderately soluble	-4.78	0.00799	1.66e-05	Moderately soluble	-4.5	0.0153	3.16e-05	Moderately soluble	Low	No	No	No	No	No	No	Yes	-7.89	0	1	1	1
29	(2S)-2-amino-3-hydroxypropanoic acid	CMP29	-5.65264				Baicalein	Oc1cc2oc(cc(=O)c2c(c1O)O)c1ccccc1	C15H10O5	270.24	20	16	0	1	5	3	73.99	90.9	2.43	3.16	2.58	0.52	2.52	2.24	-4.03	0.0251	9.28e-05	Moderately soluble	-4.74	0.00493	1.82e-05	Moderately soluble	-4.4	0.0107	3.94e-05	Moderately soluble	High	No	No	Yes	No	No	Yes	Yes	-5.7	0	0	0	0
30	(2S)-2-amino-4-(methylsulfanyl)butanoic acid	CMP30	-4.66645				Kaempferol	Oc1ccc(cc1)c1oc2cc(O)cc(c2c(=O)c1O)O	C15H10O6	286.24	21	16	0	1	6	4	76.01	111.13	1.7	1.9	2.28	-0.03	2.03	1.58	-3.31	0.14	0.00049	Soluble	-3.86	0.0398	0.000139	Soluble	-3.82	0.0429	0.00015	Soluble	High	No	No	Yes	No	No	Yes	Yes	-6.7	0	0	0	0
31	(2S)-2-amino-3-(4-hydroxyphenyl)propanoic acid	CMP31	-7.32795
32	(1R,3S,5Z)-5-{2-[(1R,3aS,4E,7aR)-1-[(2R)-6-hydroxy-6-methylheptan-2-yl]-7a-methyl-octahydro-1H-inden-4-ylidene]ethylidene}-4-methylidenecyclohexane-1,3-diol	CMP32	-9.94675
33	(1R,4R)-4-[(1E,3E,5E,7E,9E,11E,13E,15E,17E)-18-[(4R)-4-hydroxy-2,6,6-trimethylcyclohex-1-en-1-yl]-3,7,12,16-tetramethyloctadeca-1,3,5,7,9,11,13,15,17-nonaen-1-yl]-3,5,5-trimethylcyclohex-2-en-1-ol	CMP33	-8.24275
34	(2R)-2-amino-3-{[(2R)-2-amino-2-carboxyethyl]disulfanyl}propanoic acid	CMP34	-5.69316
35	butanedioic acid	CMP35	-5.01531
36	7,8-dimethyl-10-[(2S,3S,4R)-2,3,4,5-tetrahydroxypentyl]-2H,3H,4H,10H-benzo[g]pteridine-2,4-dione	CMP36	-8.24176
37	N-[(2R,3R,4S,5R)-3,4,5,6-tetrahydroxy-1-oxohexan-2-yl]acetamide	CMP37	-7.86078
38	(2S)-2-aminopentanedioic acid	CMP38	-6.64325
39	(2S)-2-amino-4-{[(1R)-1-[(carboxymethyl)carbamoyl]-2-sulfanylethyl]carbamoyl}butanoic acid	CMP39	-6.57985
40	(2S)-2-amino-3-({[(2R)-2,3-bis(octadecanoyloxy)propoxy](hydroxy)phosphoryl}oxy)propanoic acid	CMP40	-5.50965
41	2-aminoacetic acid	CMP41	-3.777
42	(1S,3Z)-3-{2-[(1R,3aS,4E,7aR)-1-[(2R)-6-hydroxy-6-methylheptan-2-yl]-7a-methyl-octahydro-1H-inden-4-ylidene]ethylidene}-4-methylidenecyclohexan-1-ol	CMP42	-10.087
43	3-hydroxy-5-(hydroxymethyl)-2-methylpyridine-4-carbaldehyde	CMP43	-5.98523
44	2-(N-methylcarbamimidamido)acetic acid	CMP44	-4.78702
45	(2S)-2-amino-4-methylpentanoic acid	CMP45	-5.91208
46	(2S)-2-amino-3-(1H-indol-3-yl)propanoic acid	CMP46	-10.1273
47	(2R)-2-amino-3-sulfanylpropanoic acid	CMP47	-4.45924
48	3-[(4-amino-2-methylpyrimidin-5-yl)methyl]-5-(2-hydroxyethyl)-4-methyl-1,3-thiazol-3-ium	CMP48	-6.28606
49	(1S,3Z)-3-{2-[(1R,3aS,4E,7aR)-1-[(2R,3E,5R)-5,6-dimethylhept-3-en-2-yl]-7a-methyl-octahydro-1H-inden-4-ylidene]ethylidene}-4-methylidenecyclohexan-1-ol	CMP49	-9.33224
50	(8Z,11Z,14Z)-icosa-8,11,14-trienoic acid	CMP50	-5.79522
51	(2S)-2-amino-5-(carbamoylamino)pentanoic acid	CMP51	-5.73808
52	(2S,3R)-2-amino-3-hydroxybutanoic acid	CMP52	-6.03792
53	[({[(2R,3S,4R,5R)-5-(6-amino-9H-purin-9-yl)-3,4-dihydroxyoxolan-2-yl]methoxy}(hydroxy)phosphoryl)oxy]({[(2R,3S,4R,5R)-5-(3-carbamoyl-1,4-dihydropyridin-1-yl)-3,4-dihydroxyoxolan-2-yl]methoxy})phosphinic acid	CMP53	-7.70275
54	(2S)-2-[(4-{[(2-amino-4-oxo-1,4-dihydropteridin-6-yl)methyl]amino}phenyl)formamido]pentanedioic acid	CMP54	-7.97271
55	(5Z,8Z,11Z,14Z,17Z)-icosa-5,8,11,14,17-pentaenoic acid	CMP55	-5.95446
56	(2S)-2-aminopropanoic acid	CMP56	-5.05895
57	(2S)-2-amino-3-methylbutanoic acid	CMP57	-5.67243
58	(2E,4E,6E,8E)-3,7-dimethyl-9-(2,6,6-trimethylcyclohex-1-en-1-yl)nona-2,4,6,8-tetraen-1-ol	CMP58	-8.69869
59	(2R)-2,5,7,8-tetramethyl-2-[(4R,8R)-4,8,12-trimethyltridecyl]-3,4-dihydro-2H-1-benzopyran-6-ol	CMP59	-8.55612
60	4,5-bis(hydroxymethyl)-2-methylpyridin-3-ol	CMP60	-7.70287
61	5-[(3R)-1,2-dithiolan-3-yl]pentanoic acid	CMP61	-5.6254
62	(2S,3S)-2-amino-3-methylpentanoic acid	CMP62	-5.18456
63	(3S)-3-amino-3-{[(2S)-1-methoxy-1-oxo-3-phenylpropan-2-yl]carbamoyl}propanoic acid	CMP63	-6.57842
64	(1S,3Z)-3-{2-[(1R,3aS,4E,7aR)-7a-methyl-1-[(2R)-6-methylheptan-2-yl]-octahydro-1H-inden-4-ylidene]ethylidene}-4-methylidenecyclohexan-1-ol	CMP64	-9.31591
65	2-methyl-1,4-dihydronaphthalene-1,4-dione	CMP65	-8.35812
66	({[({[(2R,3S,4R,5R)-5-(6-amino-9H-purin-9-yl)-3,4-dihydroxyoxolan-2-yl]methoxy}(hydroxy)phosphoryl)oxy](hydroxy)phosphoryl}oxy)phosphonic acid	CMP66	-7.02652
67	(2S)-pyrrolidine-2-carboxylic acid	CMP67	-6.20534
68	7H-purin-6-amine	CMP68	-7.38548
69	(2S)-2-amino-3-carbamoylpropanoic acid	CMP69	-5.71349
70	(3R,5R)-7-[(1S,2S,6S,8S,8aR)-6-hydroxy-2-methyl-8-{[(2S)-2-methylbutanoyl]oxy}-1,2,6,7,8,8a-hexahydronaphthalen-1-yl]-3,5-dihydroxyheptanoic acid	CMP70	-7.84562
71	(E)-(2-aminoethoxy)({5-methoxy-1-[4-(trifluoromethyl)phenyl]pentylidene})amine	CMP71	-6.35867
72	(2S)-3-methyl-2-(N-{[2'-(2H-1,2,3,4-tetrazol-5-yl)-[1,1'-biphenyl]-4-yl]methyl}pentanamido)butanoic acid	CMP72	-6.11808
73	(2S,3aS,6aS)-1-[(2S)-2-{[(2S)-1-ethoxy-1-oxo-4-phenylbutan-2-yl]amino}propanoyl]-octahydrocyclopenta[b]pyrrole-2-carboxylic acid	CMP73	-7.38665
74	4-[(2S,3R)-4-(3,4-dihydroxyphenyl)-2,3-dimethylbutyl]benzene-1,2-diol	CMP74	-8.83302
75	(1S,2S,4R,8S,9S,11S,12S,13R,19S)-19-fluoro-11-hydroxy-8-(2-hydroxyacetyl)-6,6,9,13-tetramethyl-5,7-dioxapentacyclo[10.8.0.0^{2,9}.0^{4,8}.0^{13,18}]icosa-14,17-dien-16-one	CMP75	-12.8836
76	4-amino-3-(4-chlorophenyl)butanoic acid	CMP76	-6.24664
77	1-phenylpropan-2-amine	CMP77	-7.1932
78	(3S)-3-[(2S)-2-[(2S)-2-(3-{[(tert-butoxy)carbonyl]amino}propanamido)-3-(1H-indol-3-yl)propanamido]-4-(methylsulfanyl)butanamido]-3-{[(1S)-1-carbamoyl-2-phenylethyl]carbamoyl}propanoic acid	CMP78	-5.99161
79	3-[(2S)-1-methylpyrrolidin-2-yl]pyridine	CMP79	-6.38233
80	(2R)-5'-methyl-4-azaspiro[bicyclo[2.2.2]octane-2,2'-[1,4]oxathiolane]	CMP80	-9.10994
81	7-chloro-5-(2-chlorophenyl)-3-hydroxy-2,3-dihydro-1H-1,4-benzodiazepin-2-one	CMP81	-10.0968
82	methyl 3-(4-{2-hydroxy-3-[(propan-2-yl)amino]propoxy}phenyl)propanoate	CMP82	-6.68774
83	[(1R)-3-methyl-1-[(2S)-3-phenyl-2-[(pyrazin-2-yl)formamido]propanamido]butyl]boronic acid	CMP83	-6.34085
84	(1E)-1-chloro-3-ethylpent-1-en-4-yn-3-ol	CMP84	-4.54431
85	(2S)-3-(3,4-dihydroxyphenyl)-2-hydrazinyl-2-methylpropanoic acid	CMP85	-7.45358
86	2-methyl-1-phenylpropan-2-amine	CMP86	-6.45743
87	9-{3-[(propan-2-yl)amino]propyl}-9H-fluorene-9-carboxamide	CMP87	-9.36986
88	2-[(dimethylamino)methyl]-1-(3-methoxyphenyl)cyclohexan-1-ol	CMP88	-6.992
89	(2R,3S,4S,5R)-2-(6-amino-9H-purin-9-yl)-5-(hydroxymethyl)oxolane-3,4-diol	CMP89	-10.7782
90	1-{4-[2-(cyclopropylmethoxy)ethyl]phenoxy}-3-[(propan-2-yl)amino]propan-2-ol	CMP90	-8.1977
91	2-(2,4-difluorophenyl)-1,3-bis(1H-1,2,4-triazol-1-yl)propan-2-ol	CMP91	-5.43479
92	5-({4-[(6-hydroxy-2,5,7,8-tetramethyl-3,4-dihydro-2H-1-benzopyran-2-yl)methoxy]phenyl}methyl)-1,3-thiazolidine-2,4-dione	CMP92	-10.1542
93	ethyl (3R,4R,5S)-5-amino-4-acetamido-3-(pentan-3-yloxy)cyclohex-1-ene-1-carboxylate	CMP93	-5.49967
94	(3R,4S,5S,6R,7R,9R,11R,12R,13S,14R)-6-{[(2S,3R,4S,6R)-4-(dimethylamino)-3-hydroxy-6-methyloxan-2-yl]oxy}-14-ethyl-7,12,13-trihydroxy-4-{[(2R,4R,5S,6S)-5-hydroxy-4-methoxy-4,6-dimethyloxan-2-yl]oxy}-3,5,7,9,11,13-hexamethyl-1-oxacyclotetradecane-2,10-dione	CMP94	-9.34167
95	(10S,12R,13S,17R,23R,24R,25R,30S,35S,36S,40S,41S,42R,46R)-30,35,40-tris(2-carbamoylethyl)-24,36,41-tris(carbamoylmethyl)-1,46-dihydroxy-12-(hydroxymethyl)-5,6,17,23,28,31,31,36,38,41,42-undecamethyl-15,20-dioxo-11,14,16-trioxa-2lambda5,9,19,26,43lambda5,44lambda5,45lambda5-heptaaza-15lambda5-phospha-1-cobaltadodecacyclo[27.14.1.1^{1,34}.1^{2,9}.1^{10,13}.0^{1,26}.0^{3,8}.0^{23,27}.0^{25,42}.0^{32…	CMP95	-10.2927
96	1,3,7-trimethyl-2,3,6,7-tetrahydro-1H-purine-2,6-dione	CMP96	-6.4428
97	trimethyl[2-({4-oxo-4-[2-(trimethylazaniumyl)ethoxy]butanoyl}oxy)ethyl]azanium	CMP97	-6.88936
98	5-{2-ethoxy-5-[(4-methylpiperazin-1-yl)sulfonyl]phenyl}-1-methyl-3-propyl-1H,4H,7H-pyrazolo[4,3-d]pyrimidin-7-one	CMP98	-7.21777
99	N-[4-(2-{[2-(4-methanesulfonamidophenoxy)ethyl](methyl)amino}ethyl)phenyl]methanesulfonamide	CMP99	-5.82095
100	5-(4-chlorophenyl)-6-ethylpyrimidine-2,4-diamine	CMP100	-7.12828
101	methyl (1R,15S,17R,18R,19S,20S)-6,18-dimethoxy-17-(3,4,5-trimethoxybenzoyloxy)-3,13-diazapentacyclo[11.8.0.0^{2,10}.0^{4,9}.0^{15,20}]henicosa-2(10),4(9),5,7-tetraene-19-carboxylate	CMP101	-7.53039
102	(2R,3S,4R,5R,8R,10R,11R,12S,13S,14R)-11-{[(2S,3R,4S,6R)-4-(dimethylamino)-3-hydroxy-6-methyloxan-2-yl]oxy}-2-ethyl-3,4,10-trihydroxy-13-{[(2R,4R,5S,6S)-5-hydroxy-4-methoxy-4,6-dimethyloxan-2-yl]oxy}-3,5,6,8,10,12,14-heptamethyl-1-oxa-6-azacyclopentadecan-15-one	CMP102	-11.9379
103	5-[(2-chlorophenyl)methyl]-4H,5H,6H,7H-thieno[3,2-c]pyridine	CMP103	-8.05903
104	(1S,3R,5R)-3-[(2-hydroxy-2,2-diphenylacetyl)oxy]-8位鈦?azaspiro[bicyclo[3.2.1]octane-8,1'-pyrrolidin]-8-ylium	CMP104	-8.73434
105	6-[3-(adamantan-1-yl)-4-methoxyphenyl]naphthalene-2-carboxylic acid	CMP105	-11.302
106	2-amino-N-[2-(2,5-dimethoxyphenyl)-2-hydroxyethyl]acetamide	CMP106	-6.00978
107	(2S)-2-[(2S)-2-benzyl-3-(2-methylpropane-2-sulfonyl)propanamido]-N-[(2S,3R,4S)-1-cyclohexyl-4-cyclopropyl-3,4-dihydroxybutan-2-yl]-3-(1H-imidazol-5-yl)propanamide	CMP107	-6.21042
108	6-(difluoromethoxy)-2-[(3,4-dimethoxypyridin-2-yl)methanesulfinyl]-1H-1,3-benzodiazole	CMP108	-6.37128
109	1-({4-[(3-methylphenyl)amino]pyridin-3-yl}sulfonyl)-3-(propan-2-yl)urea	CMP109	-6.37605
110	1-[3-(dimethylamino)propyl]-1-(4-fluorophenyl)-1,3-dihydro-2-benzofuran-5-carbonitrile	CMP110	-5.87989
111	5-[2-(benzenesulfonyl)ethyl]-3-{[(2R)-1-methylpyrrolidin-2-yl]methyl}-1H-indole	CMP111	-9.04441
112	(E)-N'-benzyl-N,N''-dimethylguanidine	CMP112	-5.58842
113	7-[(4aS,7aS)-octahydro-1H-pyrrolo[3,4-b]pyridin-6-yl]-1-cyclopropyl-6-fluoro-8-methoxy-4-oxo-1,4-dihydroquinoline-3-carboxylic acid	CMP113	-6.59731
114	{2-[(2-cyclohexyl-2-hydroxy-2-phenylacetyl)oxy]ethyl}diethylmethylazanium	CMP114	-6.38807
115	(3S,4aS,8aS)-N-tert-butyl-2-[(2R,3R)-2-hydroxy-3-[(3-hydroxy-2-methylphenyl)formamido]-4-(phenylsulfanyl)butyl]-decahydroisoquinoline-3-carboxamide	CMP115	-8.84056
116	4-{1-hydroxy-2-[(propan-2-yl)amino]butyl}benzene-1,2-diol	CMP116	-5.90533
117	3-ethyl-4-methyl-2-oxo-N-(2-{4-[({[(1r,4r)-4-methylcyclohexyl]carbamoyl}amino)sulfonyl]phenyl}ethyl)-2,5-dihydro-1H-pyrrole-1-carboxamide	CMP117	-8.49321
118	(1R,2S,3aS,3bS,5S,9aS,9bR,10S,11aS)-5,9b-difluoro-1,10-dihydroxy-1-(2-hydroxyacetyl)-2,9a,11a-trimethyl-1H,2H,3H,3aH,3bH,4H,5H,7H,9aH,9bH,10H,11H,11aH-cyclopenta[a]phenanthren-7-one	CMP118	-9.47373
119	(2S)-1-[(2S,4R)-4-benzyl-2-hydroxy-4-{[(1S,2R)-2-hydroxy-2,3-dihydro-1H-inden-1-yl]carbamoyl}butyl]-N-tert-butyl-4-[(pyridin-3-yl)methyl]piperazine-2-carboxamide	CMP119	-7.8699
120	gadolinium(3+) 2-[bis({2-[(carboxylatomethyl)[(methylcarbamoyl)methyl]amino]ethyl})amino]acetate	CMP120	-4.83291
121	N''-({1,4-dioxaspiro[4.5]decan-2-yl}methyl)guanidine	CMP121	-10.2868
122	(1S,3R,7S,8S,8aR)-8-{2-[(2R,4R)-4-hydroxy-6-oxooxan-2-yl]ethyl}-3,7-dimethyl-1,2,3,7,8,8a-hexahydronaphthalen-1-yl (2S)-2-methylbutanoate	CMP122	-9.85161
123	2-chloro-1-(difluoromethoxy)-1,1,2-trifluoroethane	CMP123	-5.87917
124	(6R,7R)-7-[2-(2-amino-1,3-thiazol-4-yl)acetamido]-3-[({1-[2-(dimethylamino)ethyl]-1H-1,2,3,4-tetrazol-5-yl}sulfanyl)methyl]-8-oxo-5-thia-1-azabicyclo[4.2.0]oct-2-ene-2-carboxylic acid	CMP124	-7.32182
125	(3S)-3-(aminomethyl)-5-methylhexanoic acid	CMP125	-6.66594
126	7-chloro-3-hydroxy-1-methyl-5-phenyl-2,3-dihydro-1H-1,4-benzodiazepin-2-one	CMP126	-8.26674
127	6-chloro-3-(chloromethyl)-2-methyl-1,1-dioxo-3,4-dihydro-2H-1lambda6,2,4-benzothiadiazine-7-sulfonamide	CMP127	-7.97574
128	4-amino-2-hydroxybenzoic acid	CMP128	-7.97503
129	(2R)-2-[(R)-(2-ethoxyphenoxy)(phenyl)methyl]morpholine	CMP129	-6.40725
130	2-methyl-6-oxo-1,6-dihydro-[3,4'-bipyridine]-5-carbonitrile	CMP130	-7.35432
131	3-bromo-1-[4-(3-bromopropanoyl)piperazin-1-yl]propan-1-one	CMP131	-5.45031
132	5-(butan-2-yl)-5-ethyl-1,3-diazinane-2,4,6-trione	CMP132	-8.76523
133	2-cyclopropyl-7-methyl-2,4,9,15-tetraazatricyclo[9.4.0.0^{3,8}]pentadeca-1(11),3,5,7,12,14-hexaen-10-one	CMP133	-7.89939
134	(Z)-[1-(2,4-dichlorophenyl)-2-(1H-imidazol-1-yl)ethylidene][(2,4-dichlorophenyl)methoxy]amine	CMP134	-6.349
135	(1R,2R,3aS,3bS,4R,9aR,9bS,10S,11aS)-4-chloro-1,10-dihydroxy-1-(2-hydroxyacetyl)-2,9a,11a-trimethyl-1H,2H,3H,3aH,3bH,4H,5H,7H,9aH,9bH,10H,11H,11aH-cyclopenta[a]phenanthren-7-one	CMP135	-12.7744
136	5-(2-methylpropyl)-5-(prop-2-en-1-yl)-1,3-diazinane-2,4,6-trione	CMP136	-5.25329
137	(2R,3S,5R)-5-(6-amino-2-chloro-9H-purin-9-yl)-2-(hydroxymethyl)oxolan-3-ol	CMP137	-8.02077
138	N-(2,6-dimethylphenyl)-2-{4-[2-hydroxy-3-(2-methoxyphenoxy)propyl]piperazin-1-yl}acetamide	CMP138	-6.50751
139	5-amino-2-hydroxybenzoic acid	CMP139	-6.62232
140	(1R,3R,5S)-3-(diphenylmethoxy)-8-methyl-8-azabicyclo[3.2.1]octane	CMP140	-8.8766
141	5-{2-[4-(1,2-benzothiazol-3-yl)piperazin-1-yl]ethyl}-6-chloro-2,3-dihydro-1H-indol-2-one	CMP141	-11.717
142	(4R,7R)-N-(1-hydroxybutan-2-yl)-6,11-dimethyl-6,11-diazatetracyclo[7.6.1.0^{2,7}.0^{12,16}]hexadeca-1(15),2,9,12(16),13-pentaene-4-carboxamide	CMP142	-7.18859
143	1-[3-(dimethylamino)propyl]-3-ethyl-1-[(2R,4R,7R)-6-(prop-2-en-1-yl)-6,11-diazatetracyclo[7.6.1.0^{2,7}.0^{12,16}]hexadeca-1(16),9,12,14-tetraene-4-carbonyl]urea	CMP143	-7.42982
144	1-[(2R,4S,5R)-4-hydroxy-5-(hydroxymethyl)oxolan-2-yl]-5-iodo-1,2,3,4-tetrahydropyrimidine-2,4-dione	CMP144	-7.05738
145	4-(4-aminobenzenesulfonyl)aniline	CMP145	-8.17011
146	1-(4-{[(2S,4R)-2-(2,4-dichlorophenyl)-2-[(1H-1,2,4-triazol-1-yl)methyl]-1,3-dioxolan-4-yl]methoxy}phenyl)-4-(propan-2-yl)piperazine	CMP146	-6.62431
147	5,5-diphenylimidazolidine-2,4-dione	CMP147	-8.06296
148	(1S,3aS,3bS,5S,9aR,9bS,10S,11aS)-1-acetyl-10-hydroxy-5,9a,11a-trimethyl-1H,2H,3H,3aH,3bH,4H,5H,7H,8H,9H,9aH,9bH,10H,11H,11aH-cyclopenta[a]phenanthren-7-one	CMP148	-12.3048
149	(4S,4aR,5S,5aR,6R,12aS)-4-(dimethylamino)-3,5,10,12,12a-pentahydroxy-6-methyl-1,11-dioxo-1,4,4a,5,5a,6,11,12a-octahydrotetracene-2-carboxamide	CMP149	-12.2608
150	4-[(3E)-4-(4-hydroxyphenyl)hex-3-en-3-yl]phenol	CMP150	-8.3838
151	(2S)-6-[({[(4S,4aS,5aS,6S,12aS)-4-(dimethylamino)-3,6,10,12,12a-pentahydroxy-6-methyl-1,11-dioxo-1,4,4a,5,5a,6,11,12a-octahydrotetracen-2-yl]formamido}methyl)amino]-2-aminohexanoic acid	CMP151	-10.405
152	1-[(2-chlorophenyl)diphenylmethyl]-1H-imidazole	CMP152	-8.03436
153	calcium diacetate	CMP153	-3.27283
154	4-aminobenzene-1-sulfonamide	CMP154	-6.2233
155	(4R)-4-amino-1,2-oxazolidin-3-one	CMP155	-4.54966
156	6,7-dichloro-1H,2H,3H,5H-imidazo[2,1-b]quinazolin-2-one	CMP156	-8.33824
157	1,3-bis(2-chloroethyl)-1-nitrosourea	CMP157	-5.09439
158	4-amino-N-(3,4-dimethyl-1,2-oxazol-5-yl)benzene-1-sulfonamide	CMP158	-6.81967
159	1-[4-(2-methoxyethyl)phenoxy]-3-[(propan-2-yl)amino]propan-2-ol	CMP159	-8.13423
160	N-ethyl-N-(2-methylphenyl)but-2-enamide	CMP160	-5.57174
161	4-hydroxy-3-[(4-hydroxy-2-oxo-2H-chromen-3-yl)methyl]-2H-chromen-2-one	CMP161	-11.0322
162	(6R,7R)-7-[(2Z)-2-(2-amino-1,3-thiazol-4-yl)-2-(methoxyimino)acetamido]-3-{[(1-methyl-1H-1,2,3,4-tetrazol-5-yl)sulfanyl]methyl}-8-oxo-5-thia-1-azabicyclo[4.2.0]oct-2-ene-2-carboxylic acid	CMP162	-7.20198
163	4-[2-(dipropylamino)ethyl]-2,3-dihydro-1H-indol-2-one	CMP163	-6.5527
164	1-[2-chloro-1,2-bis(4-methoxyphenyl)ethenyl]-4-methoxybenzene	CMP164	-5.57037
165	3-methyl 5-propan-2-yl 4-(2,1,3-benzoxadiazol-4-yl)-2,6-dimethyl-1,4-dihydropyridine-3,5-dicarboxylate	CMP165	-7.43334
166	3,5-diacetamido-2,4,6-triiodobenzoic acid	CMP166	-5.22965
167	2-(1H-pyrazol-5-yl)ethan-1-amine	CMP167	-5.50483
168	[(1R,2S,6S,9R)-4,4,11,11-tetramethyl-3,5,7,10,12-pentaoxatricyclo[7.3.0.0^{2,6}]dodecan-6-yl]methyl sulfamate	CMP168	-8.85491
169	(6R,7S)-7-{2-[(cyanomethyl)sulfanyl]acetamido}-7-methoxy-3-{[(1-methyl-1H-1,2,3,4-tetrazol-5-yl)sulfanyl]methyl}-8-oxo-5-thia-1-azabicyclo[4.2.0]oct-2-ene-2-carboxylic acid	CMP169	-6.18329
170	4-(2-hydroxypropan-2-yl)-2-propyl-1-{[2'-(1H-1,2,3,4-tetrazol-5-yl)-[1,1'-biphenyl]-4-yl]methyl}-1H-imidazole-5-carboxylic acid	CMP170	-7.16785
171	N-{4-[(acridin-9-yl)amino]-3-methoxyphenyl}methanesulfonamide	CMP171	-7.46728
172	1,3-dimethyl-2,3,6,7-tetrahydro-1H-purine-2,6-dione	CMP172	-6.03494
173	(2R,4R)-1-[(2S)-5-carbamimidamido-2-(3-methyl-1,2,3,4-tetrahydroquinoline-8-sulfonamido)pentanoyl]-4-methylpiperidine-2-carboxylic acid	CMP173	-8.22213
174	(2S)-2-amino-3-[4-(4-hydroxy-3-iodophenoxy)-3,5-diiodophenyl]propanoic acid	CMP174	-6.55888
175	4-[bis(propan-2-yl)amino]-2-phenyl-2-(pyridin-2-yl)butanamide	CMP175	-6.7156
176	2-(diethylamino)-N-(2,6-dimethylphenyl)acetamide	CMP176	-5.83549
177	(3-amino-1-hydroxy-1-phosphonopropyl)phosphonic acid	CMP177	-4.80387
178	(2R)-2-{2-[1-(4-chlorophenyl)-1-phenylethoxy]ethyl}-1-methylpyrrolidine	CMP178	-6.82006
179	(2R,3R,4R,5R)-4-{[(2R,3R,4R,5S,6R)-5-{[(2R,3R,4S,5S,6R)-3,4-dihydroxy-6-methyl-5-{[(1S,4R,5S,6S)-4,5,6-trihydroxy-3-(hydroxymethyl)cyclohex-2-en-1-yl]amino}oxan-2-yl]oxy}-3,4-dihydroxy-6-(hydroxymethyl)oxan-2-yl]oxy}-2,3,5,6-tetrahydroxyhexanal	CMP179	-6.92809
180	1-[2-(dimethylamino)-1-(4-methoxyphenyl)ethyl]cyclohexan-1-ol	CMP180	-6.34395
181	propan-2-yl (5Z)-7-[(1R,2R,3R,5S)-3,5-dihydroxy-2-[(1E,3R)-3-hydroxy-4-[3-(trifluoromethyl)phenoxy]but-1-en-1-yl]cyclopentyl]hept-5-enoate	CMP181	-6.57817
182	2-[(1'S,2'S,4'R,8'S,9'S,11'S,12'R,13'S)-12'-fluoro-11'-hydroxy-9',13'-dimethyl-16'-oxo-5',7'-dioxaspiro[cyclopentane-1,6'-pentacyclo[10.8.0.0^{2,9}.0^{4,8}.0^{13,18}]icosane]-14',17'-dien-8'-yl]-2-oxoethyl acetate	CMP182	-10.4586
183	methyl[(3R)-3-(2-methylphenoxy)-3-phenylpropyl]amine	CMP183	-7.10574
184	(3-{[2-(2-{2-[(2S,3R)-2-[(2S,3S,4R)-4-[(2S,3R)-2-({6-amino-2-[(1S)-1-{[(2S)-2-amino-2-carbamoylethyl]amino}-2-carbamoylethyl]-5-methylpyrimidin-4-yl}formamido)-3-[(3-{[4-(carbamoyloxy)-3,5-dihydroxy-6-(hydroxymethyl)oxan-2-yl]oxy}-4,5-dihydroxy-6-(hydroxymethyl)oxan-2-yl)oxy]-3-(1H-imidazol-4-yl)propanamido]-3-hydroxy-2-methylpentanamido]-3-hydroxybutanamido]ethyl}-1,3-thiazol-4-yl)-1,3-thiazol-4…	CMP184	-5.73708
185	4-{4-[bis(2-chloroethyl)amino]phenyl}butanoic acid	CMP185	-6.20007
186	ethyl 1-[(1R)-1-phenylethyl]-1H-imidazole-5-carboxylate	CMP186	-5.03158
187	(2S)-2-[(5-{methyl[(2-methyl-4-oxo-1,4-dihydroquinazolin-6-yl)methyl]amino}thiophen-2-yl)formamido]pentanedioic acid	CMP187	-7.26
188	(1R,3aS,3bS,9aR,9bS,11aS)-11a-ethyl-1-ethynyl-1-hydroxy-10-methylidene-1H,2H,3H,3aH,3bH,4H,5H,7H,8H,9H,9aH,9bH,10H,11H,11aH-cyclopenta[a]phenanthren-7-one	CMP188	-11.0528
189	(1S,5R,13R,14S,17R)-4-methyl-12-oxa-4-azapentacyclo[9.6.1.0^{1,13}.0^{5,17}.0^{7,18}]octadeca-7(18),8,10,15-tetraene-10,14-diol	CMP189	-11.6691
190	(2S)-N-(2,6-dimethylphenyl)-1-propylpiperidine-2-carboxamide	CMP190	-7.72777
191	1-butyl-N-(2,6-dimethylphenyl)piperidine-2-carboxamide	CMP191	-6.71978
192	1-(2-methylphenyl)-4-(2-{5H,6H,7H,8H-[1,2,4]triazolo[4,3-a]pyridin-3-yl}ethyl)piperazine	CMP192	-7.27321
193	2-amino-9-[4-hydroxy-3-(hydroxymethyl)butyl]-6,9-dihydro-3H-purin-6-one	CMP193	-6.62557
194	bis({[(propan-2-yloxy)carbonyl]oxy}methyl) {[(2R)-1-(6-amino-9H-purin-9-yl)propan-2-yl]oxy}methanephosphonate	CMP194	-6.05084
195	(2S,5R,6R)-6-[3-(2-chloro-6-fluorophenyl)-5-methyl-1,2-oxazole-4-amido]-3,3-dimethyl-7-oxo-4-thia-1-azabicyclo[3.2.0]heptane-2-carboxylic acid	CMP195	-8.19942
196	(1r,4r)-4-(aminomethyl)cyclohexane-1-carboxylic acid	CMP196	-6.76862
197	(4R,5S,6S)-3-{[(3S,5S)-5-[(3-carboxyphenyl)carbamoyl]pyrrolidin-3-yl]sulfanyl}-6-[(1R)-1-hydroxyethyl]-4-methyl-7-oxo-1-azabicyclo[3.2.0]hept-2-ene-2-carboxylic acid	CMP197	-8.24769
198	(1R,3aS,3bS,9aR,9bS,11aS)-11a-ethyl-1-ethynyl-10-methylidene-1H,2H,3H,3aH,3bH,4H,5H,7H,8H,9H,9aH,9bH,10H,11H,11aH-cyclopenta[a]phenanthren-1-ol	CMP198	-11.9004
199	[(4S,6S,7R,8S)-11-amino-7-methoxy-12-methyl-10,13-dioxo-2,5-diazatetracyclo[7.4.0.0^{2,7}.0^{4,6}]trideca-1(9),11-dien-8-yl]methyl carbamate	CMP199	-6.87809
200	5-(butan-2-yl)-5-(prop-2-en-1-yl)-1,3-diazinane-2,4,6-trione	CMP200	-5.1734
201	4-[1-(3,5,5,8,8-pentamethyl-5,6,7,8-tetrahydronaphthalen-2-yl)ethenyl]benzoic acid	CMP201	-12.403
202	N-(4-{4-[ethyl(heptyl)amino]-1-hydroxybutyl}phenyl)methanesulfonamide	CMP202	-7.98241
203	methyl (13S,15R,17S)-13-[(1R,9R,10S,11R,12R,19R)-10-carbamoyl-12-ethyl-10,11-dihydroxy-5-methoxy-8-methyl-8,16-diazapentacyclo[10.6.1.0^{1,9}.0^{2,7}.0^{16,19}]nonadeca-2,4,6,13-tetraen-4-yl]-17-ethyl-17-hydroxy-1,11-diazatetracyclo[13.3.1.0^{4,12}.0^{5,10}]nonadeca-4(12),5(10),6,8-tetraene-13-carboxylate	CMP203	-10.5875
204	2-chloro-5-(1-hydroxy-3-oxo-2,3-dihydro-1H-isoindol-1-yl)benzene-1-sulfonamide	CMP204	-7.64419
205	6-ethoxy-1,3-benzothiazole-2-sulfonamide	CMP205	-8.33177
206	5-ethyl-5-(pentan-2-yl)-1,3-diazinane-2,4,6-trione	CMP206	-5.98343
207	2-propylpentanoic acid	CMP207	-5.49067
208	(3S)-3,6-diamino-N-{[(2S,5S,8E,11S,15S)-15-amino-11-[(4R)-2-amino-3,4,5,6-tetrahydropyrimidin-4-yl]-8-[(carbamoylamino)methylidene]-2-(hydroxymethyl)-3,6,9,12,16-pentaoxo-1,4,7,10,13-pentaazacyclohexadecan-5-yl]methyl}hexanamide; (3S)-3,6-diamino-N-{[(2S,5S,8E,11S,15S)-15-amino-11-[(4R)-2-amino-3,4,5,6-tetrahydropyrimidin-4-yl]-8-[(carbamoylamino)methylidene]-2-methyl-3,6,9,12,16-pentaoxo-1,4,7,1…	CMP208	-9.57976
209	(4S)-4-({3-[2-(dimethylamino)ethyl]-1H-indol-5-yl}methyl)-1,3-oxazolidin-2-one	CMP209	-10.0512
210	N-(4-hydroxyphenyl)acetamide	CMP210	-5.58874
211	N-(3-chloro-4-fluorophenyl)-7-methoxy-6-[3-(morpholin-4-yl)propoxy]quinazolin-4-amine	CMP211	-6.96811
212	(1S,5R,13R,14S,17R)-10-methoxy-4-methyl-12-oxa-4-azapentacyclo[9.6.1.0^{1,13}.0^{5,17}.0^{7,18}]octadeca-7(18),8,10,15-tetraen-14-ol	CMP212	-10.9084
213	(2S,5R,6R)-6-[(2R)-2-[(4-ethyl-2,3-dioxopiperazine-1-carbonyl)amino]-2-phenylacetamido]-3,3-dimethyl-7-oxo-4-thia-1-azabicyclo[3.2.0]heptane-2-carboxylic acid	CMP213	-7.39416
214	(2R,4R,7R)-N-[(1S,2S,4R,7S)-7-benzyl-2-hydroxy-4-methyl-5,8-dioxo-3-oxa-6,9-diazatricyclo[7.3.0.0^{2,6}]dodecan-4-yl]-6-methyl-6,11-diazatetracyclo[7.6.1.0^{2,7}.0^{12,16}]hexadeca-1(16),9,12,14-tetraene-4-carboxamide	CMP214	-9.61882
215	dimethyl(3-{tricyclo[9.4.0.0^{3,8}]pentadeca-1(15),3,5,7,11,13-hexaen-2-ylidene}propyl)amine	CMP215	-10.2564
216	5-fluoro-1-[(2R,4S,5R)-4-hydroxy-5-(hydroxymethyl)oxolan-2-yl]-1,2,3,4-tetrahydropyrimidine-2,4-dione	CMP216	-6.80157
217	5-(4-methylbenzoyl)-3-nitrobenzene-1,2-diol	CMP217	-7.18941
218	(1R,3aS,3bS,5S,9aS,9bR,10S,11aS)-1-acetyl-9b-fluoro-1,10-dihydroxy-5,9a,11a-trimethyl-1H,2H,3H,3aH,3bH,4H,5H,7H,9aH,9bH,10H,11H,11aH-cyclopenta[a]phenanthren-7-one	CMP218	-15.4184
219	pentacyano(nitroso)irondiuide	CMP219	-4.23614
220	calcium bis((3R,4S,5R,6R)-2,3,4,5,6,7-hexahydroxyheptanoate)	CMP220	-6.2428
221	(1S,5R,13R,17R)-10-hydroxy-4-methyl-12-oxa-4-azapentacyclo[9.6.1.0^{1,13}.0^{5,17}.0^{7,18}]octadeca-7(18),8,10-trien-14-one	CMP221	-11.6897
222	2-[1-(4-chlorobenzoyl)-5-methoxy-2-methyl-1H-indol-3-yl]acetic acid	CMP222	-8.31134
223	(2S)-2-[(2-{[(2S)-1-hydroxybutan-2-yl]amino}ethyl)amino]butan-1-ol	CMP223	-5.80426
224	1-carbamimidamido-N,N-dimethylmethanimidamide	CMP224	-4.70919
225	(1R,3R,5S)-3-[(3-hydroxy-2-phenylpropanoyl)oxy]-8-methyl-8-(propan-2-yl)-8-azabicyclo[3.2.1]octan-8-ium	CMP225	-7.21327
226	6-(dimethylamino)-4,4-diphenylheptan-3-one	CMP226	-6.16358
227	5-methyl-8-(4-methylpiperazin-1-yl)-4-thia-2,9-diazatricyclo[8.4.0.0^{3,7}]tetradeca-1(14),3(7),5,8,10,12-hexaene	CMP227	-7.1767
228	2-(4-{2-hydroxy-3-[(propan-2-yl)amino]propoxy}phenyl)acetamide	CMP228	-6.63346
229	[(E)-[(5-nitrofuran-2-yl)methylidene]amino]urea	CMP229	-5.58406
230	(1R,9S,12S,13R,14S,17R,18E,21S,23S,24R,25S,27R)-12-[(1E)-1-[(1R,3R,4S)-4-chloro-3-methoxycyclohexyl]prop-1-en-2-yl]-17-ethyl-1,14-dihydroxy-23,25-dimethoxy-13,19,21,27-tetramethyl-11,28-dioxa-4-azatricyclo[22.3.1.0鈦?鈦筣octacos-18-ene-2,3,10,16-tetrone	CMP230	-10.0417
231	6-methoxy-2-[(4-methoxy-3,5-dimethylpyridin-2-yl)methanesulfinyl]-1H-1,3-benzodiazole	CMP231	-6.9046
232	pyrazine-2-carboxamide	CMP232	-6.22282
233	1-methyl-3-[(9H-thioxanthen-9-yl)methyl]piperidine	CMP233	-8.45691
234	2-(2-{4-[(4-chlorophenyl)(phenyl)methyl]piperazin-1-yl}ethoxy)acetic acid	CMP234	-6.98338
235	1-(4-tert-butylphenyl)-4-[4-(hydroxydiphenylmethyl)piperidin-1-yl]butan-1-ol	CMP235	-8.98523
236	(2S,3S)-5-[2-(dimethylamino)ethyl]-2-(4-methoxyphenyl)-4-oxo-2,3,4,5-tetrahydro-1,5-benzothiazepin-3-yl acetate	CMP236	-7.49798
237	methyl(3-{tricyclo[9.4.0.0^{3,8}]pentadeca-1(15),3,5,7,9,11,13-heptaen-2-yl}propyl)amine	CMP237	-7.77215
238	2-[(4-aminophenyl)formamido]acetic acid	CMP238	-6.8431
239	N-{3-[(4-amino-6,7-dimethoxyquinazolin-2-yl)(methyl)amino]propyl}oxolane-2-carboxamide	CMP239	-9.71892
240	trimethyl-1,3-oxazolidine-2,4-dione	CMP240	-6.87325
241	2-[2-nitro-4-(trifluoromethyl)benzoyl]cyclohexane-1,3-dione	CMP241	-7.2412
242	7-chloro-1-methyl-5-phenyl-2,3,4,5-tetrahydro-1H-1,5-benzodiazepine-2,4-dione	CMP242	-7.68464
243	2,6-diamino-4-(piperidin-1-yl)pyrimidin-1-ium-1-olate	CMP243	-8.79652
244	Megestrol acetate	CMP244	-8.17612
245	2-amino-6,7-dihydro-3H-purine-6-thione	CMP245	-5.45025
246	(4R,7R)-N-[(2S)-1-hydroxybutan-2-yl]-6-methyl-6,11-diazatetracyclo[7.6.1.0^{2,7}.0^{12,16}]hexadeca-1(16),2,9,12,14-pentaene-4-carboxamide	CMP246	-9.37387
247	1-[(4-tert-butylphenyl)methyl]-4-[(4-chlorophenyl)(phenyl)methyl]piperazine	CMP247	-7.0156
248	(2S,3S)-3-[(2Z)-2-(2-azaniumyl-1,3-thiazol-4-yl)-2-[(1-carboxy-1-methylethoxy)imino]acetamido]-2-methyl-4-oxoazetidine-1-sulfonate	CMP248	-6.39852
249	5-chloro-2,3-dihydro-1,3-benzoxazol-2-one	CMP249	-6.65172
250	3-(4-aminophenyl)-3-ethylpiperidine-2,6-dione	CMP250	-6.15619
251	[2,8-bis(trifluoromethyl)quinolin-4-yl](piperidin-2-yl)methanol	CMP251	-9.36608
252	4-amino-N-(pyrimidin-2-yl)benzene-1-sulfonamide	CMP252	-6.8314
253	(6R)-2-amino-6-[(1R,2S)-1,2-dihydroxypropyl]-3,4,5,6,7,8-hexahydropteridin-4-one	CMP253	-7.29483
254	methyl (1R,9R,10S,11R,12R,19R)-11-(acetyloxy)-12-ethyl-4-[(12S,14R)-16-ethyl-12-(methoxycarbonyl)-1,10-diazatetracyclo[12.3.1.0^{3,11}.0^{4,9}]octadeca-3(11),4,6,8,15-pentaen-12-yl]-10-hydroxy-5-methoxy-8-methyl-8,16-diazapentacyclo[10.6.1.0^{1,9}.0^{2,7}.0^{16,19}]nonadeca-2,4,6,13-tetraene-10-carboxylate	CMP254	-8.33528
255	N-[(3S,6S,9S,11R,15S,18S,20R,21R,24S,25S,26S)-6-[(1S,2S)-1,2-dihydroxy-2-(4-hydroxyphenyl)ethyl]-11,20,21,25-tetrahydroxy-3,15-bis[(1R)-1-hydroxyethyl]-26-methyl-2,5,8,14,17,23-hexaoxo-1,4,7,13,16,22-hexaazatricyclo[22.3.0.0^{9,13}]heptacosan-18-yl]-4-[4'-(pentyloxy)-[1,1'-biphenyl]-4-yl]benzamide	CMP255	-10.4201
256	6-chloro-10-(4-methylpiperazin-1-yl)-2,9-diazatricyclo[9.4.0.0^{3,8}]pentadeca-1(15),3,5,7,9,11,13-heptaene	CMP256	-9.00575
257	[({[(2R,3R,4S,5R,6R)-6-{[(2S,3S,4R,5R)-3,4-bis({[(dihydroxyalumanyl)oxy]sulfonyl}oxy)-2,5-bis[({[(dihydroxyalumanyl)oxy]sulfonyl}oxy)methyl]oxolan-2-yl]oxy}-4,5-bis({[(dihydroxyalumanyl)oxy]sulfonyl}oxy)-2-[({[(dihydroxyalumanyl)oxy]sulfonyl}oxy)methyl]oxan-3-yl]oxy}sulfonyl)oxy]alumanediol alumanetriol hydrate	CMP257	-8.18268
258	1-cyclopropyl-6-fluoro-5-methyl-7-(3-methylpiperazin-1-yl)-4-oxo-1,4-dihydroquinoline-3-carboxylic acid	CMP258	-7.50509
259	dimethyl({2-[1-phenyl-1-(pyridin-2-yl)ethoxy]ethyl})amine	CMP259	-6.50709
260	(1R,3aS,3bR,9aR,9bS,11aS)-11a-ethyl-1-ethynyl-1-hydroxy-1H,2H,3H,3aH,3bH,4H,5H,7H,8H,9H,9aH,9bH,10H,11H,11aH-cyclopenta[a]phenanthren-7-one	CMP260	-10.1744
261	4-[(1R)-2-amino-1-hydroxyethyl]benzene-1,2-diol	CMP261	-8.11039
262	({[(2S)-1-(4-amino-2-oxo-1,2-dihydropyrimidin-1-yl)-3-hydroxypropan-2-yl]oxy}methyl)phosphonic acid	CMP262	-5.69853
263	5-methyl-2,5,19-triazatetracyclo[13.4.0.0^{2,7}.0^{8,13}]nonadeca-1(15),8,10,12,16,18-hexaene	CMP263	-10.318
264	2-[(carbamoyloxy)methyl]-2-methylpentyl carbamate	CMP264	-5.21694
265	2-(ethylsulfanyl)-10-[3-(4-methylpiperazin-1-yl)propyl]-10H-phenothiazine	CMP265	-6.97493
266	(2S)-1-(tert-butylamino)-3-{[4-(morpholin-4-yl)-1,2,5-thiadiazol-3-yl]oxy}propan-2-ol	CMP266	-6.00128
267	2-{[(1R,2R,3aS,9aS)-2-hydroxy-1-[(3S)-3-hydroxyoctyl]-1H,2H,3H,3aH,4H,9H,9aH-cyclopenta[b]naphthalen-5-yl]oxy}acetic acid	CMP267	-11.2932
268	1-cyclohexyl-1-phenyl-3-(piperidin-1-yl)propan-1-ol	CMP268	-7.98494
269	Palonosetron	CMP269	-10.4909
270	Dolasetron	CMP270	-11.8919
271	Ciclesonide	CMP271	-6.48212
272	Desomorphine	CMP272	-6.51317
273	KW-7158	CMP273	-6.72934
274	Iodofiltic acid I-123	CMP274	-8.01388
275	Pizotifen	CMP275	-6.96458
276	Sugammadex	CMP276	-8.1593
277	Esmirtazapine	CMP277	-8.6734
278	Zaltoprofen	CMP278	-6.74049
279	Halcinonide	CMP279	-6.1436
280	Methylnaltrexone	CMP280	-4.83656
281	Ioflupane I-123	CMP281	-12.1946
282	Fluclorolone acetonide	CMP282	-7.61891
283	Naloxegol	CMP283	-7.83869
284	Podophyllin	CMP284	-6.00733
285	Eslicarbazepine acetate	CMP285	-8.58676
286	Dosulepin	CMP286	-4.51211
287	Lortalamine	CMP287	-10.3966
288	Zotepine	CMP288	-6.39647
289	Artesunate	CMP289	-7.00635
290	Setiptiline	CMP290	-5.61269
291	Aptazapine	CMP291	-8.89726
292	Xenon-133	CMP292	-6.41774
293	Ammonia N-13	CMP293	-7.31437
294	Iodohippurate sodium I-131	CMP294	-4.98783
295	Rose bengal I-131	CMP295	-9.77055
296	Iodohippurate sodium I-123	CMP296	-4.85026
297	Iofetamine I-123	CMP297	-6.61623
298	Iobenguane sulfate I-123	CMP298	-7.90546
299	Marbofloxacin	CMP299	-6.03218
300	Thiostrepton	CMP300	-6.9725
301	Temoporfin	CMP301	-4.53743
302	Pazufloxacin	CMP302	-7.42794
303	Deflazacort	CMP303	-6.60772
304	Liothyronine I-131	CMP304	-7.05907
305	Nadifloxacin	CMP305	-5.95189
306	Iofolastat I-123	CMP306	-12.3642
307	Phthalocyanine	CMP307	-7.21674
308	MIP-1095 I-123	CMP308	-6.85563
309	Artemisinin	CMP309	-8.22897
310	Clothiapine	CMP310	-7.719
311	Iodine (131I) norcholesterol	CMP311	-12.3657
312	Iodocholesterol (131I)	CMP312	-5.47437
313	MIP-1095 I-131	CMP313	-6.38449
314	Altropane I-123	CMP314	-6.14172
315	Iopofosine I-131	CMP315	-7.01101
316	Ioflubenzamide I-131	CMP316	-6.07504
317	4-Iodophenylalanine I-131	CMP317	-7.57949
318	3-methyl-3-nitroso-1-[(2S,3R,4R,5S,6R)-2,4,5-trihydroxy-6-(hydroxymethyl)oxan-3-yl]urea	CMP318	-6.13864
319	(5Z)-7-[(1R,2R,3R,5S)-3,5-dihydroxy-2-[(1E,3S)-3-hydroxy-3-methyloct-1-en-1-yl]cyclopentyl]hept-5-enoic acid; 2-amino-2-(hydroxymethyl)propane-1,3-diol	CMP319	-6.54498
320	(6R,7R)-7-[(2R)-2-[(4-hydroxy-6-methylpyridin-3-yl)formamido]-2-(4-hydroxyphenyl)acetamido]-3-{[(1-methyl-1H-1,2,3,4-tetrazol-5-yl)sulfanyl]methyl}-8-oxo-5-thia-1-azabicyclo[4.2.0]oct-2-ene-2-carboxylic acid	CMP320	-8.12157
321	(1R,2S,3r,4R,5S,6r)-1,2,3,4,5,6-hexachlorocyclohexane	CMP321	-7.57147
322	1-[(2R,4S,5R)-4-hydroxy-5-(hydroxymethyl)oxolan-2-yl]-5-(trifluoromethyl)-1,2,3,4-tetrahydropyrimidine-2,4-dione	CMP322	-7.94395
323	2-chloro-10-[3-(4-methylpiperazin-1-yl)propyl]-10H-phenothiazine	CMP323	-6.76282
324	1-methyl-4-{tricyclo[9.4.0.0^{3,8}]pentadeca-1(15),3,5,7,9,11,13-heptaen-2-ylidene}piperidine	CMP324	-10.6107
325	nitroso	CMP325	-2.46387
326	3-benzyl-1,1-dioxo-6-(trifluoromethyl)-3,4-dihydro-2H-1lambda6,2,4-benzothiadiazine-7-sulfonamide	CMP326	-9.69454
327	1H-pyrazolo[3,4-d]pyrimidin-4-ol	CMP327	-5.77688
328	1-{[(6R,7R)-7-[(2Z)-2-(2-amino-1,3-thiazol-4-yl)-2-[(1-carboxy-1-methylethoxy)imino]acetamido]-2-carboxylato-8-oxo-5-thia-1-azabicyclo[4.2.0]oct-2-en-3-yl]methyl}pyridin-1-ium	CMP328	-6.31672
329	(3R,5S,6E)-7-[4-(4-fluorophenyl)-5-(methoxymethyl)-2,6-bis(propan-2-yl)pyridin-3-yl]-3,5-dihydroxyhept-6-enoic acid	CMP329	-6.59487
330	5-[(3,4,5-trimethoxyphenyl)methyl]pyrimidine-2,4-diamine	CMP330	-7.6176
331	4-amino-1-[(2R,4R,5R)-3,3-difluoro-4-hydroxy-5-(hydroxymethyl)oxolan-2-yl]-1,2-dihydropyrimidin-2-one	CMP331	-7.179
332	2-amino-9-[(1S,3R,4S)-4-hydroxy-3-(hydroxymethyl)-2-methylidenecyclopentyl]-6,9-dihydro-3H-purin-6-one	CMP332	-7.04524
333	(1R,2S,3aS,3bS,9aS,9bR,10S,11aS)-9b-fluoro-1,10-dihydroxy-1-(2-hydroxyacetyl)-2,9a,11a-trimethyl-1H,2H,3H,3aH,3bH,4H,5H,7H,9aH,9bH,10H,11H,11aH-cyclopenta[a]phenanthren-7-one	CMP333	-14.7482
334	(10R,11R,15R,16S)-16-{[(2R,4aR,6R,7R,8R,8aS)-7,8-dihydroxy-2-(thiophen-2-yl)-hexahydro-2H-pyrano[3,2-d][1,3]dioxin-6-yl]oxy}-10-(4-hydroxy-3,5-dimethoxyphenyl)-4,6,13-trioxatetracyclo[7.7.0.0^{3,7}.0^{11,15}]hexadeca-1,3(7),8-trien-12-one	CMP334	-9.65643
335	(8S,10S)-10-{[(2R,4S,5R,6S)-4-amino-5-hydroxy-6-methyloxan-2-yl]oxy}-6,8,11-trihydroxy-8-(2-hydroxyacetyl)-1-methoxy-5,7,8,9,10,12-hexahydrotetracene-5,12-dione	CMP335	-10.307
336	2,2-dichloro-N-[(1R,2R)-1,3-dihydroxy-1-(4-nitrophenyl)propan-2-yl]acetamide	CMP336	-6.43257
337	(6R,7S)-7-[(2R)-2-amino-2-phenylacetamido]-3-chloro-8-oxo-1-azabicyclo[4.2.0]oct-2-ene-2-carboxylic acid	CMP337	-6.70826
338	2-{[3-methyl-4-(2,2,2-trifluoroethoxy)pyridin-2-yl]methanesulfinyl}-1H-1,3-benzodiazole	CMP338	-7.26207
339	2-[(2,2-dimethylpropanoyl)oxy]-5-[1-hydroxy-2-(methylamino)ethyl]phenyl 2,2-dimethylpropanoate	CMP339	-7.42056
340	1-{1-[4-(4-fluorophenyl)-4-oxobutyl]-1,2,3,6-tetrahydropyridin-4-yl}-2,3-dihydro-1H-1,3-benzodiazol-2-one	CMP340	-7.72258
341	(2S)-2-amino-3-[4-(4-hydroxy-3,5-diiodophenoxy)-3,5-diiodophenyl]propanoic acid	CMP341	-6.12748
342	(2R,3S,4R,5R,6R)-5-amino-2-(aminomethyl)-6-{[(1R,2R,3S,4R,6S)-4,6-diamino-2-{[(2S,3R,4S,5R)-4-{[(2R,3R,4R,5S,6S)-3-amino-6-(aminomethyl)-4,5-dihydroxyoxan-2-yl]oxy}-3-hydroxy-5-(hydroxymethyl)oxolan-2-yl]oxy}-3-hydroxycyclohexyl]oxy}oxane-3,4-diol	CMP342	-8.41835
343	(4S,4aS,5aS,6S,12aS)-7-chloro-4-(dimethylamino)-3,6,10,12,12a-pentahydroxy-N-(hydroxymethyl)-6-methyl-1,11-dioxo-1,4,4a,5,5a,6,11,12a-octahydrotetracene-2-carboxamide	CMP343	-10.9867
344	ethyl 1-methyl-4-phenylpiperidine-4-carboxylate	CMP344	-6.01465
345	ethyl 4-{13-chloro-4-azatricyclo[9.4.0.0^{3,8}]pentadeca-1(11),3(8),4,6,12,14-hexaen-2-ylidene}piperidine-1-carboxylate	CMP345	-9.22542
346	(6R,7R)-3-[(acetyloxy)methyl]-8-oxo-7-[2-(thiophen-2-yl)acetamido]-5-thia-1-azabicyclo[4.2.0]oct-2-ene-2-carboxylic acid	CMP346	-6.6955
347	2-[4-(furan-2-carbonyl)piperazin-1-yl]-6,7-dimethoxyquinazolin-4-amine	CMP347	-7.5692
348	(3-{2-azatricyclo[9.4.0.0^{3,8}]pentadeca-1(15),3,5,7,11,13-hexaen-2-yl}propyl)dimethylamine	CMP348	-7.20981
349	(2E,4E,6E,8E)-9-(4-methoxy-2,3,6-trimethylphenyl)-3,7-dimethylnona-2,4,6,8-tetraenoic acid	CMP349	-6.898
350	3-[(23S,24R)-14-ethenyl-5-(3-methoxy-3-oxopropyl)-22,23-bis(methoxycarbonyl)-4,10,15,24-tetramethyl-25,26,27,28-tetraazahexacyclo[16.6.1.1^{3,6}.1^{8,11}.1^{13,16}.0^{19,24}]octacosa-1,3,5,7,9,11(27),12,14,16,18(25),19,21-dodecaen-9-yl]propanoic acid	CMP350	-8.3726
351	4-(6-methoxynaphthalen-2-yl)butan-2-one	CMP351	-9.6539
352	(1R,2R,4S,5S,7S)-7-{[(2S)-3-hydroxy-2-phenylpropanoyl]oxy}-9,9-dimethyl-3-oxa-9-azatricyclo[3.3.1.0^{2,4}]nonan-9-ium bromide	CMP352	-8.03833
353	5,5-diethyl-1-methyl-1,3-diazinane-2,4,6-trione	CMP353	-5.11508
354	sodium 7-ethyl-2-methylundecan-4-yl sulfate	CMP354	-5.54008
355	5-benzoyl-2,3-dihydro-1H-pyrrolizine-1-carboxylic acid	CMP355	-8.12482
356	(1R,3R,5S,8S,13R,14S)-1-hydroxy-14-(2-hydroxypropan-2-yl)-13-methyl-4,7,10-trioxapentacyclo[6.4.1.1^{9,12}.0^{3,5}.0^{5,13}]tetradecane-6,11-dione; (1R,5S,8S,13R,14R)-1-hydroxy-13-methyl-14-(prop-1-en-2-yl)-4,7,10-trioxapentacyclo[6.4.1.1^{9,12}.0^{3,5}.0^{5,13}]tetradecane-6,11-dione	CMP356	-9.80679
357	1-ethyl-6-fluoro-4-oxo-7-(piperazin-1-yl)-1,4-dihydro-1,8-naphthyridine-3-carboxylic acid	CMP357	-8.28301
358	(R)-[(1S,2S,4S,5R)-5-ethenyl-1-azabicyclo[2.2.2]octan-2-yl](6-methoxyquinolin-4-yl)methanol	CMP358	-7.17005
359	4-hydroxy-2-methyl-1,1-dioxo-N-(pyridin-2-yl)-2H-1位鈦?thieno[2,3-e][1,2]thiazine-3-carboxamide	CMP359	-6.738
360	(6aR,10aR)-6,6,9-trimethyl-3-pentyl-6H,6aH,7H,8H,10aH-benzo[c]isochromen-1-ol	CMP360	-9.62822
361	2-[1-({[(1R)-1-{3-[(1E)-2-(7-chloroquinolin-2-yl)ethenyl]phenyl}-3-[2-(2-hydroxypropan-2-yl)phenyl]propyl]sulfanyl}methyl)cyclopropyl]acetic acid	CMP361	-7.23572
362	methyl({3-phenyl-3-[4-(trifluoromethyl)phenoxy]propyl})amine	CMP362	-6.17067
363	1-(cyclohexylamino)propan-2-yl benzoate	CMP363	-6.82314
364	5-(hex-3-yn-2-yl)-1-methyl-5-(prop-2-en-1-yl)-1,3-diazinane-2,4,6-trione	CMP364	-6.7755
365	7-chloro-2-(methylamino)-5-phenyl-3H-1,4-benzodiazepin-4-ium-4-olate	CMP365	-7.5888
366	methyl[(3S)-3-(naphthalen-1-yloxy)-3-(thiophen-2-yl)propyl]amine	CMP366	-6.12214
367	[3-(2-chloro-10H-phenothiazin-10-yl)propyl]dimethylamine	CMP367	-7.81882
368	1-(adamantan-1-yl)ethan-1-amine	CMP368	-9.8075
369	(2S)-4-amino-N-[(1R,2S,3S,4R,5S)-5-amino-2-{[(2S,3R,4S,5S,6R)-4-amino-3,5-dihydroxy-6-(hydroxymethyl)oxan-2-yl]oxy}-4-{[(2R,3R,4S,5S,6R)-6-(aminomethyl)-3,4,5-trihydroxyoxan-2-yl]oxy}-3-hydroxycyclohexyl]-2-hydroxybutanamide	CMP369	-7.44601
370	3-(4-amino-1-oxo-2,3-dihydro-1H-isoindol-2-yl)piperidine-2,6-dione	CMP370	-11.1861
371	2-(4-hydroxyphenyl)-3-{4-[2-(piperidin-1-yl)ethoxy]benzoyl}-1-benzothiophen-6-ol	CMP371	-8.52556
372	4-[5-(4-methylphenyl)-3-(trifluoromethyl)-1H-pyrazol-1-yl]benzene-1-sulfonamide	CMP372	-8.8726
373	(2-{2,3-bis[2-(triethylazaniumyl)ethoxy]phenoxy}ethyl)triethylazanium triiodide	CMP373	-5.73241
374	5-bromo-N-(4,5-dihydro-1H-imidazol-2-yl)quinoxalin-6-amine	CMP374	-6.50047
375	(2S,5R,6R)-6-[3-(2,6-dichlorophenyl)-5-methyl-1,2-oxazole-4-amido]-3,3-dimethyl-7-oxo-4-thia-1-azabicyclo[3.2.0]heptane-2-carboxylic acid	CMP375	-7.53388
376	(6aR,10aR)-1-hydroxy-6,6-dimethyl-3-(2-methyloctan-2-yl)-6H,6aH,7H,8H,9H,10H,10aH-benzo[c]isochromen-9-one	CMP376	-10.1614
377	1-ethyl-6-fluoro-7-(4-methylpiperazin-1-yl)-4-oxo-1,4-dihydroquinoline-3-carboxylic acid	CMP377	-7.9672
378	N2,N2,N4,N4,N6,N6-hexamethyl-1,3,5-triazine-2,4,6-triamine	CMP378	-4.83147
379	N-(4-{1-hydroxy-2-[(propan-2-yl)amino]ethyl}phenyl)methanesulfonamide	CMP379	-6.25867
380	8-{4-[4-(pyrimidin-2-yl)piperazin-1-yl]butyl}-8-azaspiro[4.5]decane-7,9-dione	CMP380	-7.84835
381	(2R,3R,4R,5S)-1-(2-hydroxyethyl)-2-(hydroxymethyl)piperidine-3,4,5-triol	CMP381	-5.34161
382	(2S,4S)-4-cyclohexyl-1-(2-{[(1S)-2-methyl-1-(propanoyloxy)propoxy](4-phenylbutyl)phosphoryl}acetyl)pyrrolidine-2-carboxylic acid	CMP382	-6.62874
383	(6R,7R)-3-[(acetyloxy)methyl]-7-[(2Z)-2-(2-amino-1,3-thiazol-4-yl)-2-(methoxyimino)acetamido]-8-oxo-5-thia-1-azabicyclo[4.2.0]oct-2-ene-2-carboxylic acid	CMP383	-6.2966
384	(2E)-2-cyano-3-(3,4-dihydroxy-5-nitrophenyl)-N,N-diethylprop-2-enamide	CMP384	-5.36503
385	1-[(2R,4S,5S)-4-azido-5-(hydroxymethyl)oxolan-2-yl]-5-methyl-1,2,3,4-tetrahydropyrimidine-2,4-dione	CMP385	-7.8251
386	2-[(3S)-1-[2-(2,3-dihydro-1-benzofuran-5-yl)ethyl]pyrrolidin-3-yl]-2,2-diphenylacetamide	CMP386	-7.16252
387	(1S,5R,13R,17S)-17-hydroxy-10-methoxy-4-methyl-12-oxa-4-azapentacyclo[9.6.1.0^{1,13}.0^{5,17}.0^{7,18}]octadeca-7(18),8,10-trien-14-one	CMP387	-10.9998
388	2-phenyl-2,3-dihydro-1H-indene-1,3-dione	CMP388	-8.11803
389	2-methyl-N-[4-nitro-3-(trifluoromethyl)phenyl]propanamide	CMP389	-6.37094
390	2-[1-methyl-5-(4-methylbenzoyl)-1H-pyrrol-2-yl]acetic acid	CMP390	-6.60203
391	(Z)-N''-cyano-N-methyl-N'-(2-{[(5-methyl-1H-imidazol-4-yl)methyl]sulfanyl}ethyl)guanidine	CMP391	-7.01139
392	4-[4-(4-chlorophenyl)-4-hydroxypiperidin-1-yl]-1-(4-fluorophenyl)butan-1-one	CMP392	-7.06131
393	(1,3-thiazol-5-yl)methyl N-[(2S,3S,5S)-3-hydroxy-5-[(2S)-3-methyl-2-{[methyl({[2-(propan-2-yl)-1,3-thiazol-4-yl]methyl})carbamoyl]amino}butanamido]-1,6-diphenylhexan-2-yl]carbamate	CMP393	-5.48601
394	(1R,9R,10R)-17-(prop-2-en-1-yl)-17-azatetracyclo[7.5.3.0^{1,10}.0^{2,7}]heptadeca-2(7),3,5-trien-4-ol	CMP394	-11.3954
395	(3-cyclohexyl-3-hydroxy-3-phenylpropyl)triethylazanium	CMP395	-6.20092
396	2-[(5-nitro-1,3-thiazol-2-yl)carbamoyl]phenyl acetate	CMP396	-6.50763
397	dimethyl({3-[2-(trifluoromethyl)-10H-phenothiazin-10-yl]propyl})amine	CMP397	-7.37542
398	(2R)-2-amino-3-[4-(4-hydroxy-3,5-diiodophenoxy)-3,5-diiodophenyl]propanoic acid	CMP398	-5.65265
399	(2R,3R,4S,6S)-6-{[(2R,3S,4S,6S)-6-{[(2R,3S,4S,6R)-6-{[(1R,3aS,3bR,5aR,7S,9aS,9bS,11aR)-3a-hydroxy-9a,11a-dimethyl-1-(5-oxo-2,5-dihydrofuran-3-yl)-hexadecahydro-1H-cyclopenta[a]phenanthren-7-yl]oxy}-4-hydroxy-2-methyloxan-3-yl]oxy}-4-hydroxy-2-methyloxan-3-yl]oxy}-3-hydroxy-2-methyloxan-4-yl acetate	CMP399	-8.4867
400	(1S,2R,18R,19R,22S,25R,28R,40S)-48-{[(2S,3R,4S,5S,6R)-3-{[(2S,4S,5S,6S)-4-amino-5-hydroxy-4,6-dimethyloxan-2-yl]oxy}-4,5-dihydroxy-6-(hydroxymethyl)oxan-2-yl]oxy}-22-(carbamoylmethyl)-5,47-dichloro-2,18,32,35,37-pentahydroxy-19-[(2R)-4-methyl-2-(methylamino)pentanamido]-20,23,26,42,44-pentaoxo-7,13-dioxa-21,24,27,41,43-pentaazaoctacyclo[26.14.2.2^{3,6}.2^{14,17}.1^{8,12}.1^{29,33}.0^{10,25}.0^{34…	CMP400	-11.9618
401	6-aminohexanoic acid	CMP401	-4.92887
402	(1S,9S,10S)-4-methoxy-17-methyl-17-azatetracyclo[7.5.3.0^{1,10}.0^{2,7}]heptadeca-2(7),3,5-triene	CMP402	-10.7316
403	dichloroplatinumdiamine	CMP403	-3.91952
404	8,8-dimethyl-3-[(2-propylpentanoyl)oxy]-8-azabicyclo[3.2.1]octan-8-ium bromide	CMP404	-5.23061
405	methyl N-[6-(propylsulfanyl)-1H-1,3-benzodiazol-2-yl]carbamate	CMP405	-6.49537
406	(2S,3aR,7aS)-1-[(2S)-2-{[(2S)-1-ethoxy-1-oxo-4-phenylbutan-2-yl]amino}propanoyl]-octahydro-1H-indole-2-carboxylic acid	CMP406	-8.5029
407	(10R,12S)-N-[(3S,6S,9S,11R,15S,18S,20R,21S,24S,25S)-3-[(1R)-3-amino-1-hydroxypropyl]-21-[(2-aminoethyl)amino]-6-[(1S,2S)-1,2-dihydroxy-2-(4-hydroxyphenyl)ethyl]-11,20,25-trihydroxy-15-[(1R)-1-hydroxyethyl]-2,5,8,14,17,23-hexaoxo-1,4,7,13,16,22-hexaazatricyclo[22.3.0.0^{9,13}]heptacosan-18-yl]-10,12-dimethyltetradecanamide	CMP407	-8.72719
408	5-[3-(tert-butylamino)-2-hydroxypropoxy]-1,2,3,4-tetrahydroquinolin-2-one	CMP408	-9.93813
409	4-[(2S)-3-(4-hydroxyphenyl)-2-(phenylformamido)propanamido]benzoic acid	CMP409	-7.87721
410	(2E,4E,6Z,8E)-3,7-dimethyl-9-(2,6,6-trimethylcyclohex-1-en-1-yl)nona-2,4,6,8-tetraenoic acid	CMP410	-8.94253
411	7-chloro-2-methyl-3-(2-methylphenyl)-4-oxo-1,2,3,4-tetrahydroquinazoline-6-sulfonamide	CMP411	-7.73804
412	N-methyl-N-(3-methylphenyl)-1-(naphthalen-2-yloxy)methanethioamide	CMP412	-8.24568
413	(3aR,7aR)-octahydro-2',5'-dioxaspiro[cyclohexa[d]1,3-diaza-2-platinacyclopentane-2,1'-cyclopentane]-3',4'-dione	CMP413	-7.15702
414	2-butoxy-N-[2-(diethylamino)ethyl]quinoline-4-carboxamide	CMP414	-5.52038
415	3-{1-[(3,3-diphenylpropyl)(methyl)amino]-2-methylpropan-2-yl} 5-methyl 2,6-dimethyl-4-(3-nitrophenyl)-1,4-dihydropyridine-3,5-dicarboxylate	CMP415	-6.23088
416	phosphonoformic acid	CMP416	-4.882
417	N-(3-ethynylphenyl)-6,7-bis(2-methoxyethoxy)quinazolin-4-amine	CMP417	-6.67546
418	2-[bis(2-chloroethyl)amino]-1,3,2lambda5-oxazaphosphinan-2-one	CMP418	-5.10624
419	5-ethyl-3-methyl-5-phenylimidazolidine-2,4-dione	CMP419	-6.03956
420	4-(4-methanesulfonylphenyl)-3-phenyl-2,5-dihydrofuran-2-one	CMP420	-7.26916
421	[3-(chloromercurio)-2-methoxypropyl]urea	CMP421	-5.00814
422	(6R,7R)-7-[(2Z)-2-(2-amino-1,3-thiazol-4-yl)-2-(N-hydroxyimino)acetamido]-3-ethenyl-8-oxo-5-thia-1-azabicyclo[4.2.0]oct-2-ene-2-carboxylic acid	CMP422	-6.46759
423	guanidine	CMP423	-4.01805
424	1-cyclopropyl-6-fluoro-4-oxo-7-(piperazin-1-yl)-1,4-dihydroquinoline-3-carboxylic acid	CMP424	-8.908
425	gadolinium(3+) 2-[bis({2-[(carboxylatomethyl)({[(2-methoxyethyl)carbamoyl]methyl})amino]ethyl})amino]acetate	CMP425	-4.42394
426	(2-{4-[(1Z)-4-chloro-1,2-diphenylbut-1-en-1-yl]phenoxy}ethyl)dimethylamine	CMP426	-6.95617
427	methyl(3-{tricyclo[9.4.0.0^{3,8}]pentadeca-1(15),3,5,7,11,13-hexaen-2-ylidene}propyl)amine	CMP427	-10.0369
428	methyl (1R,9R,10S,11R,12R,19R)-11-(acetyloxy)-12-ethyl-4-[(1R,13S,15R,17S)-17-ethyl-17-hydroxy-13-(methoxycarbonyl)-1,11-diazatetracyclo[13.3.1.0^{4,12}.0^{5,10}]nonadeca-4(12),5,7,9-tetraen-13-yl]-8-formyl-10-hydroxy-5-methoxy-8,16-diazapentacyclo[10.6.1.0^{1,9}.0^{2,7}.0^{16,19}]nonadeca-2(7),3,5,13-tetraene-10-carboxylate	CMP428	-10.0225
429	2-[(3S)-3-{[(2S)-1-ethoxy-1-oxo-4-phenylbutan-2-yl]amino}-2-oxo-2,3,4,5-tetrahydro-1H-1-benzazepin-1-yl]acetic acid	CMP429	-7.19142
430	13-chloro-10-(piperazin-1-yl)-2-oxa-9-azatricyclo[9.4.0.0^{3,8}]pentadeca-1(11),3,5,7,9,12,14-heptaene	CMP430	-8.60607
431	5-fluoro-1,2,3,4-tetrahydropyrimidine-2,4-dione	CMP431	-5.35084
432	3-[(dimethylcarbamoyl)oxy]-1-methylpyridin-1-ium	CMP432	-4.95663
433	({12-chloro-9-phenyl-2,4,5,8-tetraazatricyclo[8.4.0.0^{2,6}]tetradeca-1(10),3,5,8,11,13-hexaen-3-yl}methyl)dimethylamine	CMP433	-7.72493
434	(1S,2R,3aS,3bS,9aS,9bR,10S,11aS)-9b-fluoro-10-hydroxy-1-(2-hydroxyacetyl)-2,9a,11a-trimethyl-1H,2H,3H,3aH,3bH,4H,5H,7H,9aH,9bH,10H,11H,11aH-cyclopenta[a]phenanthren-7-one	CMP434	-11.5161
435	nonanedioic acid	CMP435	-5.73618
436	cyclopentyl N-[3-({2-methoxy-4-[(2-methylbenzenesulfonyl)carbamoyl]phenyl}methyl)-1-methyl-1H-indol-5-yl]carbamate	CMP436	-7.59697
437	6-propyl-2-sulfanylidene-1,2,3,4-tetrahydropyrimidin-4-one	CMP437	-5.80731
438	N-hydroxyacetamide	CMP438	-4.42687
439	(8R)-3-[(2R,4S,5R)-4-hydroxy-5-(hydroxymethyl)oxolan-2-yl]-3H,6H,7H,8H-imidazo[4,5-d][1,3]diazepin-8-ol	CMP439	-7.41318
440	9-methoxy-7H-furo[3,2-g]chromen-7-one	CMP440	-7.86521
441	4-hydroxy-2-methyl-1,1-dioxo-N-(pyridin-2-yl)-2H-1lambda6,2-benzothiazine-3-carboxamide	CMP441	-8.63712
442	6-(2,3-dichlorophenyl)-1,2,4-triazine-3,5-diamine	CMP442	-7.32858
443	octafluoropropane	CMP443	-5.97008
444	2-(2-{4-[(4-chlorophenyl)(phenyl)methyl]piperazin-1-yl}ethoxy)ethan-1-ol	CMP444	-5.98269
445	(2R,3R,4S)-4-[(diaminomethylidene)amino]-3-acetamido-2-[(1R,2R)-1,2,3-trihydroxypropyl]-3,4-dihydro-2H-pyran-6-carboxylic acid	CMP445	-6.10112
446	4-tert-butyl-N-[6-(2-hydroxyethoxy)-5-(2-methoxyphenoxy)-[2,2'-bipyrimidin]-4-yl]benzene-1-sulfonamide	CMP446	-7.17465
447	(4S,4aS,5aR,12aS)-9-[2-(tert-butylamino)acetamido]-4,7-bis(dimethylamino)-3,10,12,12a-tetrahydroxy-1,11-dioxo-1,4,4a,5,5a,6,11,12a-octahydrotetracene-2-carboxamide	CMP447	-9.27962
448	1-ethyl-4-[2-(morpholin-4-yl)ethyl]-3,3-diphenylpyrrolidin-2-one	CMP448	-7.48949
449	3-[(benzylsulfanyl)methyl]-6-chloro-1,1-dioxo-4H-1lambda6,2,4-benzothiadiazine-7-sulfonamide	CMP449	-10.756
450	(2S)-2-[(4-{[(4-amino-2-imino-2,3-dihydropteridin-6-yl)methyl](methyl)amino}phenyl)formamido]pentanedioic acid	CMP450	-7.91255
451	2-azatricyclo[9.4.0.0^{3,8}]pentadeca-1(15),3,5,7,9,11,13-heptaene-2-carboxamide	CMP451	-10.3534
452	(1R,2R)-1-[(3,4-dimethoxyphenyl)methyl]-2-(3-{[5-({3-[(1R,2R)-1-[(3,4-dimethoxyphenyl)methyl]-6,7-dimethoxy-2-methyl-1,2,3,4-tetrahydroisoquinolin-2-ium-2-yl]propanoyl}oxy)pentyl]oxy}-3-oxopropyl)-6,7-dimethoxy-2-methyl-1,2,3,4-tetrahydroisoquinolin-2-ium	CMP452	-6.79004
453	(2R,3S)-2,3-disulfanylbutanedioic acid	CMP453	-4.51919
454	(6R,7R)-7-[(2R)-2-amino-2-phenylacetamido]-3-methyl-8-oxo-5-thia-1-azabicyclo[4.2.0]oct-2-ene-2-carboxylic acid	CMP454	-7.3957
455	1-(diphenylmethyl)-4-[(2E)-3-phenylprop-2-en-1-yl]piperazine	CMP455	-7.6882
456	(2R,3S,4S,5R,6R)-3-{[(2R,3R,4R,5R,6R)-5-{[(2R,3R,4R,5S,6S)-6-carboxy-5-{[(2R,3R,4R,5S,6R)-4,5-dihydroxy-3-(sulfoamino)-6-[(sulfooxy)methyl]oxan-2-yl]oxy}-3,4-dihydroxyoxan-2-yl]oxy}-3-(sulfoamino)-4-(sulfooxy)-6-[(sulfooxy)methyl]oxan-2-yl]oxy}-4-hydroxy-6-{[(2R,3S,4R,5R,6S)-4-hydroxy-6-methoxy-5-(sulfoamino)-2-[(sulfooxy)methyl]oxan-3-yl]oxy}-5-(sulfooxy)oxane-2-carboxylic acid	CMP456	-7.10149
457	methyl (1R,9R,10S,11R,12R,19R)-11-(acetyloxy)-12-ethyl-4-[(13S,15R,17S)-17-ethyl-17-hydroxy-13-(methoxycarbonyl)-1,11-diazatetracyclo[13.3.1.0^{4,12}.0^{5,10}]nonadeca-4(12),5(10),6,8-tetraen-13-yl]-10-hydroxy-5-methoxy-8-methyl-8,16-diazapentacyclo[10.6.1.0^{1,9}.0^{2,7}.0^{16,19}]nonadeca-2,4,6,13-tetraene-10-carboxylate	CMP457	-9.94741
458	1-(naphthalen-1-yloxy)-3-[(propan-2-yl)amino]propan-2-ol	CMP458	-7.94197
459	(1R,3S,5S)-8-methyl-8-azabicyclo[3.2.1]octan-3-yl 3-hydroxy-2-phenylpropanoate	CMP459	-6.14172
460	2-(3-phenoxyphenyl)propanoic acid	CMP460	-7.82655
461	ethyl({1-[3-(trifluoromethyl)phenyl]propan-2-yl})amine	CMP461	-8.83068
462	N-(2,6-dichlorophenyl)-4,5-dihydro-1H-imidazol-2-amine	CMP462	-6.03655
463	4-amino-N-(5-methyl-1,3,4-thiadiazol-2-yl)benzene-1-sulfonamide	CMP463	-6.92361
464	2-[(2-amino-6-oxo-6,9-dihydro-3H-purin-9-yl)methoxy]ethyl (2S)-2-amino-3-methylbutanoate	CMP464	-9.03497
465	(2S,5R,6R)-6-(2-carboxy-2-phenylacetamido)-3,3-dimethyl-7-oxo-4-thia-1-azabicyclo[3.2.0]heptane-2-carboxylic acid	CMP465	-8.09428
466	5-(4-chlorophenyl)-2H,3H,5H-imidazo[2,1-a]isoindol-5-ol	CMP466	-9.15943
467	4-(5-methyl-3-phenyl-1,2-oxazol-4-yl)benzene-1-sulfonamide	CMP467	-7.21301
468	(2S,3R,4S,5R,6R)-2-{[(2R,3S,4S,5R)-4,5-dihydroxy-2,5-bis(hydroxymethyl)oxolan-3-yl]oxy}-6-(hydroxymethyl)oxane-3,4,5-triol	CMP468	-7.69884
469	(3S)-2-(2,4-difluorophenyl)-3-(5-fluoropyrimidin-4-yl)-1-(1H-1,2,4-triazol-1-yl)butan-2-ol	CMP469	-7.09989
470	(3R)-3-hydroxy-4-(trimethylazaniumyl)butanoate	CMP470	-4.29636
471	(2S)-1-[(2S)-2-{[(2S)-1-ethoxy-1-oxo-4-phenylbutan-2-yl]amino}propanoyl]pyrrolidine-2-carboxylic acid	CMP471	-5.74754
472	dimethyl[(4-{[(2-{[1-(methylamino)-2-nitroethenyl]amino}ethyl)sulfanyl]methyl}-1,3-thiazol-2-yl)methyl]amine	CMP472	-4.53757
473	2-{2-[(2,6-dichlorophenyl)amino]phenyl}acetic acid	CMP473	-7.12906
474	3-({3-[(E)-2-(4-cyclobutyl-1,3-thiazol-2-yl)ethenyl]phenyl}carbamoyl)-2,2-diethylpropanoic acid	CMP474	-5.47337
475	(1R,2R,3aS,3bS,5S,9aS,9bR,10S,11aS)-5,9b-difluoro-1-{[(fluoromethyl)sulfanyl]carbonyl}-10-hydroxy-2,9a,11a-trimethyl-7-oxo-1H,2H,3H,3aH,3bH,4H,5H,7H,9aH,9bH,10H,11H,11aH-cyclopenta[a]phenanthren-1-yl propanoate	CMP475	-9.7226
476	3,3-diethyl-1-[(4S,7R)-6-methyl-6,11-diazatetracyclo[7.6.1.0^{2,7}.0^{12,16}]hexadeca-1(16),2,9,12,14-pentaen-4-yl]urea	CMP476	-10.8999
477	2-[4-(2,3-dihydro-1,4-benzodioxine-2-carbonyl)piperazin-1-yl]-6,7-dimethoxyquinazolin-4-amine	CMP477	-9.45205
478	(1S,2S,4R,8S,9S,11S,12R,13S,19S)-12,19-difluoro-11-hydroxy-8-(2-hydroxyacetyl)-6,6,9,13-tetramethyl-5,7-dioxapentacyclo[10.8.0.0^{2,9}.0^{4,8}.0^{13,18}]icosa-14,17-dien-16-one	CMP478	-10.3904
479	piperazine	CMP479	-3.44325
480	3-ethyl-3-methylpyrrolidine-2,5-dione	CMP480	-6.97012
481	3,5-diamino-N-carbamimidoyl-6-chloropyrazine-2-carboxamide	CMP481	-7.25295
482	(4S,4aR,5S,5aR,6S,12aS)-4-(dimethylamino)-3,5,6,10,12,12a-hexahydroxy-6-methyl-1,11-dioxo-1,4,4a,5,5a,6,11,12a-octahydrotetracene-2-carboxamide	CMP482	-11.9851
483	Ulobetasol	CMP483	-12.6844
484	gadolinium(3+) 2-[4,7-bis(carboxylatomethyl)-10-(2-hydroxypropyl)-1,4,7,10-tetraazacyclododecan-1-yl]acetate	CMP484	-6.98466
485	2-hydroxy-5-{1-hydroxy-2-[(4-phenylbutan-2-yl)amino]ethyl}benzamide	CMP485	-10.6914
486	5-ethyl-5-(pentan-2-yl)-2-sulfanylidene-1,3-diazinane-4,6-dione	CMP486	-5.63098
487	4-(benzyloxy)phenol	CMP487	-8.58666
488	N-{[(5S)-3-[3-fluoro-4-(morpholin-4-yl)phenyl]-2-oxo-1,3-oxazolidin-5-yl]methyl}acetamide	CMP488	-7.28019
489	(1'R,2R,4'S,5S,6R,8'R,10'E,12'S,13'S,14'E,16'E,20'R,21'R,24'S)-21',24'-dihydroxy-12'-{[(2R,4S,5S,6S)-5-{[(2S,4S,5S,6S)-5-hydroxy-4-methoxy-6-methyloxan-2-yl]oxy}-4-methoxy-6-methyloxan-2-yl]oxy}-5,11',13',22'-tetramethyl-6-(propan-2-yl)-3',7',19'-trioxaspiro[oxane-2,6'-tetracyclo[15.6.1.1^{4,8}.0^{20,24}]pentacosane]-10',14',16',22'-tetraen-2'-one; (1'R,2R,4'S,5S,6R,8'R,10'E,12'S,13'S,14'E,16'E,2…	CMP489	-10.1537
490	(1R,3aS,3bR,5S,9aR,9bS,11aS)-1-acetyl-5,9a,11a-trimethyl-7-oxo-1H,2H,3H,3aH,3bH,4H,5H,7H,8H,9H,9aH,9bH,10H,11H,11aH-cyclopenta[a]phenanthren-1-yl acetate	CMP490	-8.93537
491	4-amino-5-chloro-N-[(3S,4R)-1-[3-(4-fluorophenoxy)propyl]-3-methoxypiperidin-4-yl]-2-methoxybenzamide	CMP491	-6.29203
492	2-[(1Z)-5-fluoro-1-[(4-methanesulfinylphenyl)methylidene]-2-methyl-1H-inden-3-yl]acetic acid	CMP492	-8.92999
493	3-{bicyclo[2.2.1]hept-5-en-2-yl}-6-chloro-1,1-dioxo-3,4-dihydro-2H-1lambda6,2,4-benzothiadiazine-7-sulfonamide	CMP493	-8.34345
494	(2S,5R,6R)-6-(2-ethoxynaphthalene-1-amido)-3,3-dimethyl-7-oxo-4-thia-1-azabicyclo[3.2.0]heptane-2-carboxylic acid	CMP494	-8.1568
495	7-chloro-N-[5-(diethylamino)pentan-2-yl]quinolin-4-amine	CMP495	-8.58148
496	2-ethylpyridine-4-carbothioamide	CMP496	-5.61162
497	3-[(1R,2S)-2-amino-1-hydroxypropyl]phenol	CMP497	-8.38707
498	(1S,9R,10S)-17-(cyclobutylmethyl)-17-azatetracyclo[7.5.3.0^{1,10}.0^{2,7}]heptadeca-2(7),3,5-triene-4,10-diol	CMP498	-11.1626
499	1-[(propan-2-yl)amino]-3-(4-{[2-(propan-2-yloxy)ethoxy]methyl}phenoxy)propan-2-ol	CMP499	-6.55322
500	4-[(7-chloroquinolin-4-yl)amino]-2-[(diethylamino)methyl]phenol	CMP500	-5.82071
501	3-[(E)-[(5-nitrofuran-2-yl)methylidene]amino]-1,3-oxazolidin-2-one	CMP501	-6.5217
502	(7S,9E,11S,12R,13S,14R,15R,16R,17S,18S,19E,21Z)-2,15,17-trihydroxy-11-methoxy-3,7,12,14,16,18,22-heptamethyl-1'-(2-methylpropyl)-6,23,32-trioxo-8,33-dioxa-24,27,29-triazaspiro[pentacyclo[23.6.1.1^{4,7}.0^{5,31}.0^{26,30}]tritriacontane-28,4'-piperidin]-1(31),2,4,9,19,21,25,29-octaen-13-yl acetate	CMP502	-13.7631
503	(1s,4s)-4-{1-[(2S)-3-(2,3-dihydro-1H-inden-5-yloxy)-2-[(2-methoxyethoxy)methyl]-3-oxopropyl]cyclopentaneamido}cyclohexane-1-carboxylic acid	CMP503	-6.37109
504	5-ethyl-3,5-dimethyl-1,3-oxazolidine-2,4-dione	CMP504	-5.90548
505	(4S,4aS,5aS,6S,12aS)-7-chloro-4-(dimethylamino)-3,6,10,12,12a-pentahydroxy-1,11-dioxo-1,4,4a,5,5a,6,11,12a-octahydrotetracene-2-carboxamide	CMP505	-11.8691
506	N-(4-methyl-3-{[4-(pyridin-3-yl)pyrimidin-2-yl]amino}phenyl)-4-[(4-methylpiperazin-1-yl)methyl]benzamide	CMP506	-8.24062
507	(1S,2R,3aS,3bS,9aS,9bR,10S,11aS)-9b-fluoro-1,2,10-trihydroxy-1-(2-hydroxyacetyl)-9a,11a-dimethyl-1H,2H,3H,3aH,3bH,4H,5H,7H,9aH,9bH,10H,11H,11aH-cyclopenta[a]phenanthren-7-one	CMP507	-14.8869
508	(1S,2S,7S,10R,11S,14S,15S)-14-hydroxy-2,14,15-trimethyl-4-oxatetracyclo[8.7.0.0^{2,7}.0^{11,15}]heptadecan-5-one	CMP508	-12.3257
509	3-{2-[benzyl(methyl)amino]ethyl} 5-methyl 2,6-dimethyl-4-(3-nitrophenyl)-1,4-dihydropyridine-3,5-dicarboxylate	CMP509	-6.77243
510	2-(4-{3-[2-(trifluoromethyl)-10H-phenothiazin-10-yl]propyl}piperazin-1-yl)ethan-1-ol	CMP510	-8.73133
511	(1S,3aS,3bR,9aR,9bS,11aS)-1-hydroxy-9a,11a-dimethyl-1H,2H,3H,3aH,3bH,4H,5H,7H,8H,9H,9aH,9bH,10H,11H,11aH-cyclopenta[a]phenanthren-7-one	CMP511	-12.0793
512	(4S)-6-chloro-4-(2-cyclopropylethynyl)-4-(trifluoromethyl)-2,4-dihydro-1H-3,1-benzoxazin-2-one	CMP512	-8.41957
513	(4R)-4-[(2S)-2-{[(4R)-2-[(1S,2S)-1-amino-2-methylbutyl]-4,5-dihydro-1,3-thiazol-4-yl]formamido}-4-methylpentanamido]-4-{[(1S,2S)-1-{[(3S,6R,9S,12R,15S,18R,21S)-18-(3-aminopropyl)-12-benzyl-15-[(2S)-butan-2-yl]-3-(carbamoylmethyl)-6-(carboxymethyl)-9-[(1H-imidazol-4-yl)methyl]-2,5,8,11,14,17,20-heptaoxo-1,4,7,10,13,16,19-heptaazacyclopentacosan-21-yl]carbamoyl}-2-methylbutyl]carbamoyl}butanoic acid	CMP513	-5.72378
514	pyridine-3-carboxylic acid	CMP514	-5.32103
515	7-chloro-2-oxo-5-phenyl-2,3-dihydro-1H-1,4-benzodiazepine-3-carboxylic acid	CMP515	-8.94676
516	N''-{[(2,6-dichlorophenyl)methylidene]amino}guanidine	CMP516	-6.64589
517	(4-amino-1-hydroxy-1-phosphonobutyl)phosphonic acid	CMP517	-5.06943
518	(2R,3R,4S,5R)-5-(6-amino-2-chloro-9H-purin-9-yl)-4-fluoro-2-(hydroxymethyl)oxolan-3-ol	CMP518	-8.3837
519	docosan-1-ol	CMP519	-6.60672
520	4-[(1S)-1-(2,3-dimethylphenyl)ethyl]-1H-imidazole	CMP520	-7.50795
521	N-(4-aminobenzenesulfonyl)acetamide	CMP521	-6.08204
522	(1R,3aS,3bS,9aR,9bS,11aS)-1-hydroxy-1-(2-hydroxyacetyl)-9a,11a-dimethyl-1H,2H,3H,3aH,3bH,4H,5H,7H,9aH,9bH,10H,11H,11aH-cyclopenta[a]phenanthrene-7,10-dione	CMP522	-12.9055
523	ethyl 2-(4-chlorophenoxy)-2-methylpropanoate	CMP523	-5.30758
524	1-[(4-fluorophenyl)methyl]-N-{1-[2-(4-methoxyphenyl)ethyl]piperidin-4-yl}-1H-1,3-benzodiazol-2-amine	CMP524	-7.31079
525	1-[4-(4-chlorophenyl)-2-[(2,6-dichlorophenyl)sulfanyl]butyl]-1H-imidazole	CMP525	-6.22988
526	(2R,3R,4S,5R)-2-(6-amino-9H-purin-9-yl)-5-(hydroxymethyl)oxolane-3,4-diol	CMP526	-7.24405
527	(1S,3R,7S,8S,8aR)-8-{2-[(2R,4R)-4-hydroxy-6-oxooxan-2-yl]ethyl}-3,7-dimethyl-1,2,3,7,8,8a-hexahydronaphthalen-1-yl 2,2-dimethylbutanoate	CMP527	-9.0981
528	(2S)-2-{[4-(2-{2-amino-4-oxo-1H,4H,7H-pyrrolo[2,3-d]pyrimidin-5-yl}ethyl)phenyl]formamido}pentanedioic acid	CMP528	-10.778
529	methyl N-(6-benzoyl-1H-1,3-benzodiazol-2-yl)carbamate	CMP529	-8.1266
530	N-(1-{2-[(carbamoylmethyl)carbamoyl]pyrrolidin-1-yl}-5-[(diaminomethylidene)amino]-1-oxopentan-2-yl)-2-{2-[2-(3-hydroxy-2-{2-[3-(1H-imidazol-5-yl)-2-[(5-oxopyrrolidin-2-yl)formamido]propanamido]-3-(1H-indol-3-yl)propanamido}propanamido)-3-(4-hydroxyphenyl)propanamido]acetamido}-4-methylpentanamide	CMP530	-7.1273
531	1-(4-butoxyphenyl)-3-(piperidin-1-yl)propan-1-one	CMP531	-6.59637
532	(1S,3R,4R,7R,9R,11R,15S,16R,17R,18S,19E,21E,25E,27E,29E,31E,33R,35S,36R,37S)-33-{[(2R,3S,4S,5S,6R)-4-amino-3,5-dihydroxy-6-methyloxan-2-yl]oxy}-1,3,4,7,9,11,17,37-octahydroxy-15,16,18-trimethyl-13-oxo-14,39-dioxabicyclo[33.3.1]nonatriaconta-19,21,25,27,29,31-hexaene-36-carboxylic acid	CMP532	-15.2731
533	(2S,3R)-4-(dimethylamino)-3-methyl-1,2-diphenylbutan-2-yl propanoate	CMP533	-6.11801
534	1-chloro-4-[2,2-dichloro-1-(2-chlorophenyl)ethyl]benzene	CMP534	-7.52115
535	1-[(2R,5S)-5-(hydroxymethyl)-2,5-dihydrofuran-2-yl]-5-methyl-1,2,3,4-tetrahydropyrimidine-2,4-dione	CMP535	-7.0599
536	(2S)-2-[(4-{[(2-amino-5-formyl-4-oxo-3,4,5,6,7,8-hexahydropteridin-6-yl)methyl]amino}phenyl)formamido]pentanedioic acid	CMP536	-8.05418
537	7-(2,3-dihydroxypropyl)-1,3-dimethyl-2,3,6,7-tetrahydro-1H-purine-2,6-dione	CMP537	-6.53703
538	1,13-dimethyl-10-(3-methylbut-2-en-1-yl)-10-azatricyclo[7.3.1.0^{2,7}]trideca-2(7),3,5-trien-4-ol	CMP538	-11.2777
539	magnesium(2+) sulfate	CMP539	-3.74588
540	propan-2-yl (5Z)-7-[(1R,2R,3R,5S)-3,5-dihydroxy-2-[(3R)-3-hydroxy-5-phenylpentyl]cyclopentyl]hept-5-enoate	CMP540	-7.33374
541	(3aS,3bR,9bS,11aS)-7-hydroxy-11a-methyl-1H,2H,3H,3aH,3bH,4H,5H,9bH,10H,11H,11aH-cyclopenta[a]phenanthren-1-one	CMP541	-11.3955
542	2-{3-[4-(3-chlorophenyl)piperazin-1-yl]propyl}-2H,3H-[1,2,4]triazolo[4,3-a]pyridin-3-one	CMP542	-7.64647
543	N,2,3,3-tetramethylbicyclo[2.2.1]heptan-2-amine	CMP543	-6.26754
544	2-(chloromethyl)oxirane; prop-2-en-1-amine	CMP544	-3.20474
545	3-acetamidopropane-1-sulfonic acid	CMP545	-5.10204
546	5-[(3,5-dimethylphenoxy)methyl]-1,3-oxazolidin-2-one	CMP546	-7.32551
547	2-(3,4-dimethoxyphenyl)-5-{[2-(3,4-dimethoxyphenyl)ethyl](methyl)amino}-2-(propan-2-yl)pentanenitrile	CMP547	-5.44466
548	N-({4-[2-(dimethylamino)ethoxy]phenyl}methyl)-3,4,5-trimethoxybenzamide	CMP548	-6.46976
549	Flumethasone	CMP549	-11.9802
550	4-amino-N-(3-methoxypyrazin-2-yl)benzene-1-sulfonamide	CMP550	-6.46459
551	5,5-dimethyl-3-[4-nitro-3-(trifluoromethyl)phenyl]imidazolidine-2,4-dione	CMP551	-7.66564
552	(2S)-N-[(2S)-5-carbamimidamido-1-[(2S)-2-[(carbamoylmethyl)carbamoyl]pyrrolidin-1-yl]-1-oxopentan-2-yl]-2-[(2R)-2-[(2S)-2-[(2S)-3-hydroxy-2-[(2S)-2-[(2S)-3-(1H-imidazol-4-yl)-2-{[(2S)-5-oxopyrrolidin-2-yl]formamido}propanamido]-3-(1H-indol-3-yl)propanamido]propanamido]-3-(4-hydroxyphenyl)propanamido]-3-(naphthalen-2-yl)propanamido]-4-methylpentanamide	CMP552	-6.55949
553	4-[(1R)-1-hydroxy-2-(methylamino)ethyl]benzene-1,2-diol	CMP553	-6.59435
554	1-{3-[2-(dimethylamino)ethyl]-1H-indol-5-yl}-N-methylmethanesulfonamide	CMP554	-5.61688
555	2-[2-(4-methylpiperazin-1-yl)acetyl]-2,4,9-triazatricyclo[9.4.0.0^{3,8}]pentadeca-1(15),3(8),4,6,11,13-hexaen-10-one	CMP555	-9.66927
556	(6R,7R)-7-[(2Z)-2-(2-amino-1,3-thiazol-4-yl)-2-[(carboxymethoxy)imino]acetamido]-3-ethenyl-8-oxo-5-thia-1-azabicyclo[4.2.0]oct-2-ene-2-carboxylic acid	CMP556	-6.96898
557	1-(4-chlorobenzenesulfonyl)-3-propylurea	CMP557	-6.49637
558	3-{[(2R,3S)-2-[(1R)-1-[3,5-bis(trifluoromethyl)phenyl]ethoxy]-3-(4-fluorophenyl)morpholin-4-yl]methyl}-4,5-dihydro-1H-1,2,4-triazol-5-one	CMP558	-8.36649
559	(1S,12S,14R)-9-methoxy-4-methyl-11-oxa-4-azatetracyclo[8.6.1.0^{1,12}.0^{6,17}]heptadeca-6(17),7,9,15-tetraen-14-ol	CMP559	-10.4462
560	(2-{4-[(1Z)-1,2-diphenylbut-1-en-1-yl]phenoxy}ethyl)dimethylamine	CMP560	-7.64463
561	benzyl benzoate	CMP561	-6.52438
562	bis(propan-2-yl) phosphorofluoridate	CMP562	-4.71065
563	(2-butyl-4-chloro-1-{[2'-(2H-1,2,3,4-tetrazol-5-yl)-[1,1'-biphenyl]-4-yl]methyl}-1H-imidazol-5-yl)methanol	CMP563	-7.34487
564	10-[2-(1-methylpiperidin-2-yl)ethyl]-2-(methylsulfanyl)-10H-phenothiazine	CMP564	-8.43085
565	ethyl N-{10-[3-(morpholin-4-yl)propanoyl]-10H-phenothiazin-2-yl}carbamate	CMP565	-8.25171
566	(1R,3S,5R,6R,9R,11R,15S,16R,17R,18S,19E,21E,23E,25E,27E,29E,31E,33R,35S,36R,37S)-33-{[(2R,3S,4S,5S,6R)-4-amino-3,5-dihydroxy-6-methyloxan-2-yl]oxy}-1,3,5,6,9,11,17,37-octahydroxy-15,16,18-trimethyl-13-oxo-14,39-dioxabicyclo[33.3.1]nonatriaconta-19,21,23,25,27,29,31-heptaene-36-carboxylic acid	CMP566	-15.5399
567	4-hydroxy-3-(3-oxo-1-phenylbutyl)-2H-chromen-2-one	CMP567	-6.28484
568	12-chloro-9-(2-fluorophenyl)-3-methyl-2,4,8-triazatricyclo[8.4.0.0^{2,6}]tetradeca-1(10),3,5,8,11,13-hexaene	CMP568	-10.0482
569	(2S,3R,4S,5S,6R)-4-amino-2-{[(1S,2S,3R,4S,6R)-4,6-diamino-3-{[(2R,3R,5S,6R)-3-amino-6-(aminomethyl)-5-hydroxyoxan-2-yl]oxy}-2-hydroxycyclohexyl]oxy}-6-(hydroxymethyl)oxane-3,5-diol	CMP569	-7.70126
570	7-[(1R,5S,6S)-6-amino-3-azabicyclo[3.1.0]hexan-3-yl]-1-(2,4-difluorophenyl)-6-fluoro-4-oxo-1,4-dihydro-1,8-naphthyridine-3-carboxylic acid	CMP570	-8.50605
571	[(2S,3R,4S,5R)-5-hydroxy-2-{[(3R,4S,5R,6R)-6-hydroxy-4,5-bis(sulfooxy)oxan-3-yl]oxy}-4-(sulfooxy)oxan-3-yl]oxidanesulfonic acid	CMP571	-7.76236
572	(1R,3aS,3bS,9aS,9bR,10S,11aS)-9b-fluoro-1,10-dihydroxy-1-(2-hydroxyacetyl)-9a,11a-dimethyl-1H,2H,3H,3aH,3bH,4H,5H,7H,8H,9H,9aH,9bH,10H,11H,11aH-cyclopenta[a]phenanthren-7-one	CMP572	-11.7037
573	2-(morpholin-4-yl)ethyl (4E)-6-(4-hydroxy-6-methoxy-7-methyl-3-oxo-1,3-dihydro-2-benzofuran-5-yl)-4-methylhex-4-enoate	CMP573	-8.43702
574	(6R,7R)-3-[(acetyloxy)methyl]-7-[(2R)-2-amino-2-phenylacetamido]-8-oxo-5-thia-1-azabicyclo[4.2.0]oct-2-ene-2-carboxylic acid	CMP574	-6.63201
575	7-chloro-1-[2-(diethylamino)ethyl]-5-(2-fluorophenyl)-2,3-dihydro-1H-1,4-benzodiazepin-2-one	CMP575	-7.22643
576	(3S)-2-[(2S)-2-{[(2S)-1-ethoxy-1-oxo-4-phenylbutan-2-yl]amino}propanoyl]-6,7-dimethoxy-1,2,3,4-tetrahydroisoquinoline-3-carboxylic acid	CMP576	-6.61651
577	3-{[(4,5-dihydro-1H-imidazol-2-yl)methyl](4-methylphenyl)amino}phenol	CMP577	-6.95215
578	3',6'-dihydroxy-3H-spiro[2-benzofuran-1,9'-xanthen]-3-one	CMP578	-13.3067
579	(8S,10S)-8-acetyl-10-{[(2R,4S,5S,6S)-4-amino-5-hydroxy-6-methyloxan-2-yl]oxy}-6,8,11-trihydroxy-1-methoxy-5,7,8,9,10,12-hexahydrotetracene-5,12-dione	CMP579	-10.6858
580	4-chloro-2-{[(furan-2-yl)methyl]amino}-5-sulfamoylbenzoic acid	CMP580	-7.42086
581	(4R,7R)-N-[(1S,2S,4R,7S)-7-benzyl-2-hydroxy-4-methyl-5,8-dioxo-3-oxa-6,9-diazatricyclo[7.3.0.0^{2,6}]dodecan-4-yl]-6-methyl-6,11-diazatetracyclo[7.6.1.0^{2,7}.0^{12,16}]hexadeca-1(16),2,9,12,14-pentaene-4-carboxamide	CMP581	-9.77133
582	5-chloro-N-(4,5-dihydro-1H-imidazol-2-yl)-2,1,3-benzothiadiazol-4-amine	CMP582	-5.0552
583	1-[(E)-[(5-nitrofuran-2-yl)methylidene]amino]imidazolidine-2,4-dione	CMP583	-6.51771
584	[(2S,4R,7R)-2-methoxy-6,11-dimethyl-6,11-diazatetracyclo[7.6.1.0^{2,7}.0^{12,16}]hexadeca-1(16),9,12,14-tetraen-4-yl]methyl 5-bromopyridine-3-carboxylate	CMP584	-9.79957
585	methyl (1'R,2R,2'S,9'R,10'R,11'S,15'S,17'R)-2',15'-dimethyl-5,5'-dioxo-18'-oxaspiro[oxolane-2,14'-pentacyclo[8.8.0.0^{1,17}.0^{2,7}.0^{11,15}]octadecan]-6'-ene-9'-carboxylate	CMP585	-11.8787
586	(3S)-oxolan-3-yl N-[(2S,3R)-3-hydroxy-4-[N-(2-methylpropyl)4-aminobenzenesulfonamido]-1-phenylbutan-2-yl]carbamate	CMP586	-5.83417
587	N-[(2E)-3-methyl-5-sulfamoyl-2,3-dihydro-1,3,4-thiadiazol-2-ylidene]acetamide	CMP587	-5.8621
588	(1S,5R,13R,17S)-4-(cyclopropylmethyl)-10,17-dihydroxy-12-oxa-4-azapentacyclo[9.6.1.0^{1,13}.0^{5,17}.0^{7,18}]octadeca-7(18),8,10-trien-14-one	CMP588	-10.6162
589	N-[2-(4-{3-[(propan-2-yl)amino]pyridin-2-yl}piperazine-1-carbonyl)-1H-indol-5-yl]methanesulfonamide	CMP589	-7.31256
590	5-[(2R)-2-{[2-(2-ethoxyphenoxy)ethyl]amino}propyl]-2-methoxybenzene-1-sulfonamide	CMP590	-6.41651
591	N-[4-(methoxymethyl)-1-[2-(thiophen-2-yl)ethyl]piperidin-4-yl]-N-phenylpropanamide	CMP591	-6.37147
592	4-amino-1-[(2R,5S)-2-(hydroxymethyl)-1,3-oxathiolan-5-yl]-1,2-dihydropyrimidin-2-one	CMP592	-5.96213
593	{1-hydroxy-3-[methyl(pentyl)amino]-1-phosphonopropyl}phosphonic acid	CMP593	-5.79175
594	N,N-diethyl-4-methylpiperazine-1-carboxamide	CMP594	-5.14299
595	2-{2-fluoro-[1,1'-biphenyl]-4-yl}propanoic acid	CMP595	-7.60569
596	(2S,5R,6R)-3,3-dimethyl-6-(5-methyl-3-phenyl-1,2-oxazole-4-amido)-7-oxo-4-thia-1-azabicyclo[3.2.0]heptane-2-carboxylic acid	CMP596	-7.41167
597	(9R)-10-methyl-10-azatetracyclo[7.7.1.0^{2,7}.0^{13,17}]heptadeca-1(16),2(7),3,5,13(17),14-hexaene-3,4-diol	CMP597	-11.5425
598	(3S,4R)-3-[(2H-1,3-benzodioxol-5-yloxy)methyl]-4-(4-fluorophenyl)piperidine	CMP598	-7.90487
599	9-ethyl-4,6-dioxo-10-propyl-4H,6H,9H-chromeno[7,6-b]pyridine-2,8-dicarboxylic acid	CMP599	-6.27309
600	(1R,3aS,3bR,9aR,9bS,11aS)-1-ethynyl-1-hydroxy-11a-methyl-1H,2H,3H,3aH,3bH,4H,5H,7H,8H,9H,9aH,9bH,10H,11H,11aH-cyclopenta[a]phenanthren-7-one	CMP600	-13.5077
601	[({[2-(6-amino-9H-purin-9-yl)ethoxy]methyl}({[(2,2-dimethylpropanoyl)oxy]methoxy})phosphoryl)oxy]methyl 2,2-dimethylpropanoate	CMP601	-6.43367
602	2-(1-methylpiperidin-4-ylidene)-4-azatricyclo[9.4.0.0^{3,8}]pentadeca-1(15),3(8),4,6,11,13-hexaene	CMP602	-11.5387
603	[dichloro(phosphono)methyl]phosphonic acid	CMP603	-5.09623
604	2-(diethylamino)ethyl 4-aminobenzoate	CMP604	-5.3505
605	(2S)-1-[(2S)-6-amino-2-{[(1S)-1-carboxy-3-phenylpropyl]amino}hexanoyl]pyrrolidine-2-carboxylic acid	CMP605	-5.03121
606	2-amino-1-(2,5-dimethoxyphenyl)propan-1-ol	CMP606	-5.69839
607	1-(2-methylpropyl)-1H-imidazo[4,5-c]quinolin-4-amine	CMP607	-8.65046
608	3-[(2-hydroxy-2-phenylacetyl)oxy]-8,8-dimethyl-8-azabicyclo[3.2.1]octan-8-ium bromide	CMP608	-7.27872
609	(3-{2-azatricyclo[9.4.0.0^{3,8}]pentadeca-1(15),3,5,7,11,13-hexaen-2-yl}-2-methylpropyl)dimethylamine	CMP609	-6.89225
610	1,3-bis(nitrooxy)propan-2-yl nitrate	CMP610	-5.17358
611	1-[(1R,2S,3aS,3bR,5aS,7S,8S,9aS,9bS,11aS)-1-(acetyloxy)-7-hydroxy-9a,11a-dimethyl-8-(morpholin-4-yl)-hexadecahydro-1H-cyclopenta[a]phenanthren-2-yl]-1-(prop-2-en-1-yl)pyrrolidin-1-ium	CMP611	-10.0152
612	2-(1,3-thiazol-4-yl)-1H-1,3-benzodiazole	CMP612	-6.69996
613	(2R)-3-phenyl-2-{[(1r,4r)-4-(propan-2-yl)cyclohexyl]formamido}propanoic acid	CMP613	-6.35467
614	1-[(3,4-dimethoxyphenyl)methyl]-2-[3-({5-[(3-{1-[(3,4-dimethoxyphenyl)methyl]-6,7-dimethoxy-2-methyl-1,2,3,4-tetrahydroisoquinolin-2-ium-2-yl}propanoyl)oxy]pentyl}oxy)-3-oxopropyl]-6,7-dimethoxy-2-methyl-1,2,3,4-tetrahydroisoquinolin-2-ium dibenzenesulfonate	CMP614	-6.70757
615	2-[(E)-(hydroxyimino)methyl]-1-methylpyridin-1-ium	CMP615	-6.72065
616	3-{2-[4-(6-fluoro-1,2-benzoxazol-3-yl)piperidin-1-yl]ethyl}-2-methyl-4H,6H,7H,8H,9H-pyrido[1,2-a]pyrimidin-4-one	CMP616	-9.28448
617	methyl[(naphthalen-1-yl)methyl](3-phenylprop-2-en-1-yl)amine	CMP617	-8.45262
618	5-methoxy-2-[(S)-(4-methoxy-3,5-dimethylpyridin-2-yl)methanesulfinyl]-1H-1,3-benzodiazole	CMP618	-6.95507
619	1-[(4-chlorophenyl)(phenyl)methyl]-4-[(3-methylphenyl)methyl]piperazine	CMP619	-6.13838
620	4-{[5-(4-carbamimidoylphenoxy)pentyl]oxy}benzene-1-carboximidamide	CMP620	-7.15253
621	(2S,5R,6R)-6-[(4R)-2,2-dimethyl-5-oxo-4-phenylimidazolidin-1-yl]-3,3-dimethyl-7-oxo-4-thia-1-azabicyclo[3.2.0]heptane-2-carboxylic acid	CMP621	-7.34406
622	6-(trifluoromethoxy)-1,3-benzothiazol-2-amine	CMP622	-7.10832
623	(1R,3aS,3bS,9aR,9bS,10S,11aS)-1,10-dihydroxy-1-(2-hydroxyacetyl)-9a,11a-dimethyl-1H,2H,3H,3aH,3bH,4H,5H,7H,8H,9H,9aH,9bH,10H,11H,11aH-cyclopenta[a]phenanthren-7-one	CMP623	-14.3307
624	(2R,3R,4R,5R)-hexane-1,2,3,4,5,6-hexol	CMP624	-4.88785
625	gadolinium(3+) ion 4-carboxy-8,11-bis(carboxylatomethyl)-5-(carboxymethyl)-1-phenyl-2-oxa-5,8,11-triazatridecan-13-oate	CMP625	-4.94775
626	1-[1-(1-benzothiophen-2-yl)ethyl]-1-hydroxyurea	CMP626	-7.56487
627	2-diphenylmethanesulfinylacetamide	CMP627	-7.46966
628	N-(5-aminopentyl)-N-hydroxy-N'-[5-(N-hydroxy-3-{[5-(N-hydroxyacetamido)pentyl]carbamoyl}propanamido)pentyl]butanediamide	CMP628	-8.18157
629	(1R,2R,4S,5S,7S)-9-methyl-3-oxa-9-azatricyclo[3.3.1.0^{2,4}]nonan-7-yl (2S)-3-hydroxy-2-phenylpropanoate	CMP629	-8.22998
630	{2-[(4-chlorophenyl)(pyridin-2-yl)methoxy]ethyl}dimethylamine	CMP630	-5.91057
631	2-{1,8-diethyl-1H,3H,4H,9H-pyrano[3,4-b]indol-1-yl}acetic acid	CMP631	-7.34151
632	N-(2-methylphenyl)-2-(propylamino)propanamide	CMP632	-5.70539
633	2,4-diazatetracyclo[12.4.0.0^{2,6}.0^{7,12}]octadeca-1(18),3,7,9,11,14,16-heptaen-3-amine	CMP633	-12.361
634	2-phenylcyclopropan-1-amine	CMP634	-6.01544
635	2-chloro-2-(difluoromethoxy)-1,1,1-trifluoroethane	CMP635	-5.74229
636	3-ethyl-5-phenylimidazolidine-2,4-dione	CMP636	-6.6946
637	(2E,4E,6E,8E)-3,7-dimethyl-9-(2,6,6-trimethylcyclohex-1-en-1-yl)nona-2,4,6,8-tetraenoic acid	CMP637	-6.96883
638	3,4,6-trichloro-2-[(2,3,5-trichloro-6-hydroxyphenyl)methyl]phenol	CMP638	-9.85317
639	Dolasetron	CMP639	-12.0882
640	methyl (2S)-2-(2-chlorophenyl)-2-{4H,5H,6H,7H-thieno[3,2-c]pyridin-5-yl}acetate	CMP640	-6.28206
641	(4S,4aS,5aS,6S,12aS)-4-(dimethylamino)-3,6,10,12,12a-pentahydroxy-6-methyl-1,11-dioxo-1,4,4a,5,5a,6,11,12a-octahydrotetracene-2-carboxamide	CMP641	-11.6748
642	(4R,5S,6S)-3-{[(3S,5S)-5-(dimethylcarbamoyl)pyrrolidin-3-yl]sulfanyl}-6-[(1R)-1-hydroxyethyl]-4-methyl-7-oxo-1-azabicyclo[3.2.0]hept-2-ene-2-carboxylic acid	CMP642	-6.63128
643	potassium chloride	CMP643	-1.24631
644	(19S)-10,19-diethyl-19-hydroxy-14,18-dioxo-17-oxa-3,13-diazapentacyclo[11.8.0.0^{2,11}.0^{4,9}.0^{15,20}]henicosa-1(21),2,4(9),5,7,10,15(20)-heptaen-7-yl [1,4'-bipiperidine]-1'-carboxylate	CMP644	-10.7597
645	1-methyl-2,3-dihydro-1H-imidazole-2-thione	CMP645	-4.54478
646	(1R,2R,3aS,3bS,9aS,9bR,10S,11aS)-9b-chloro-1-(2-chloroacetyl)-1,10-dihydroxy-2,9a,11a-trimethyl-1H,2H,3H,3aH,3bH,4H,5H,7H,9aH,9bH,10H,11H,11aH-cyclopenta[a]phenanthren-7-one	CMP646	-12.9892
647	(2S)-2-amino-3-(4-hydroxyphenyl)-2-methylpropanoic acid	CMP647	-5.42082
648	(2R,3Z,5R)-3-(2-hydroxyethylidene)-7-oxo-4-oxa-1-azabicyclo[3.2.0]heptane-2-carboxylic acid	CMP648	-5.65387
649	3-(diethylcarbamoyl)-9,10-dimethoxy-1H,2H,3H,4H,6H,7H,11bH-pyrido[2,1-a]isoquinolin-2-yl acetate	CMP649	-5.88296
650	2-[(2Z)-2-[3-(dimethylamino)propylidene]-9-oxatricyclo[9.4.0.0^{3,8}]pentadeca-1(15),3(8),4,6,11,13-hexaen-5-yl]acetic acid	CMP650	-9.76064
651	2-[(1R,3aS,3bS,9aR,9bS,10S,11aS)-1,10-dihydroxy-9a,11a-dimethyl-7-oxo-1H,2H,3H,3aH,3bH,4H,5H,7H,8H,9H,9aH,9bH,10H,11H,11aH-cyclopenta[a]phenanthren-1-yl]-2-oxoethyl 2-(diethylamino)acetate	CMP651	-8.81071
652	7-[(1R,2R,3R)-3-hydroxy-2-[(1E,3S)-3-hydroxyoct-1-en-1-yl]-5-oxocyclopentyl]heptanoic acid	CMP652	-8.45555
653	(1s,4s)-3-[(2-hydroxy-2,2-diphenylacetyl)oxy]-1-methyl-1-azabicyclo[2.2.2]octan-1-ium	CMP653	-7.57838
654	1,4-diethyl 2-{[dimethoxy(sulfanylidene)-lambda5-phosphanyl]sulfanyl}butanedioate	CMP654	-4.2893
655	(10R,11R,15R,16S)-16-{[(2R,4aR,6R,7R,8R,8aS)-7,8-dihydroxy-2-methyl-hexahydro-2H-pyrano[3,2-d][1,3]dioxin-6-yl]oxy}-10-(4-hydroxy-3,5-dimethoxyphenyl)-4,6,13-trioxatetracyclo[7.7.0.0^{3,7}.0^{11,15}]hexadeca-1,3(7),8-trien-12-one	CMP655	-7.28639
656	1,1-dioxo-6-(trifluoromethyl)-3,4-dihydro-2H-1lambda6,2,4-benzothiadiazine-7-sulfonamide	CMP656	-7.33633
657	(2S)-2-(butane-1-sulfonamido)-3-{4-[4-(piperidin-4-yl)butoxy]phenyl}propanoic acid	CMP657	-6.03049
658	9-oxo-2-azatricyclo[9.4.0.0^{3,8}]pentadeca-1(15),3,5,7,11,13-hexaene-2-carboxamide	CMP658	-10.4049
659	1-{10-[2-(dimethylamino)propyl]-10H-phenothiazin-2-yl}propan-1-one	CMP659	-7.27078
660	(3R,4S,5S,6R,7R,9R,11S,12R,13S,14R)-6-{[(2S,3R,4S,6R)-4-(dimethylamino)-3-hydroxy-6-methyloxan-2-yl]oxy}-14-ethyl-7,12,13-trihydroxy-4-{[(2R,4R,5S,6S)-5-hydroxy-4-methoxy-4,6-dimethyloxan-2-yl]oxy}-3,5,7,9,11,13-hexamethyl-10-(2,4,7-trioxa-1-azaoctan-1-ylidene)-1-oxacyclotetradecan-2-one	CMP660	-8.34614
661	1-ethyl-7-methyl-4-oxo-1,4-dihydro-1,8-naphthyridine-3-carboxylic acid	CMP661	-8.22121
662	(2-phenylethyl)hydrazine	CMP662	-6.24178
663	methylbis(propan-2-yl)[2-(9H-xanthene-9-carbonyloxy)ethyl]azanium	CMP663	-6.38946
664	(1S,3aS,3bR,9bS,11aS)-11a-methyl-1H,2H,3H,3aH,3bH,4H,5H,9bH,10H,11H,11aH-cyclopenta[a]phenanthrene-1,7-diol	CMP664	-11.4475
665	2-[(2,3-dimethylphenyl)amino]benzoic acid	CMP665	-8.29599
666	(2S,3R)-N'-[(1S)-2,2-dimethyl-1-(methylcarbamoyl)propyl]-N,2-dihydroxy-3-(2-methylpropyl)butanediamide	CMP666	-5.20307
667	2-amino-9-[(2-hydroxyethoxy)methyl]-6,9-dihydro-3H-purin-6-one	CMP667	-6.08942
668	(2S)-2-(6-methoxynaphthalen-2-yl)propanoic acid	CMP668	-8.49438
669	gadolinium(3+) 2-[bis({2-[bis(carboxymethyl)amino]ethyl})amino]acetate	CMP669	-5.15425
670	(2S,3aS,7aS)-1-[(2S)-2-{[(2S)-1-ethoxy-1-oxopentan-2-yl]amino}propanoyl]-octahydro-1H-indole-2-carboxylic acid	CMP670	-6.55331
671	5-[bis(2-chloroethyl)amino]-1,2,3,4-tetrahydropyrimidine-2,4-dione	CMP671	-4.85668
672	N-benzyl-N-[2-(dimethylamino)ethyl]pyridin-2-amine	CMP672	-6.23023
673	1,2,4-trichloro-5-[(3-iodoprop-2-yn-1-yl)oxy]benzene	CMP673	-6.08726
674	5-ethyl-5-phenyl-1,3-diazinane-4,6-dione	CMP674	-5.95808
675	2-hydroxy-5-[(E)-2-{4-[(pyridin-2-yl)sulfamoyl]phenyl}diazen-1-yl]benzoic acid	CMP675	-6.93174
676	1-{[(cyclohexyloxy)carbonyl]oxy}ethyl 2-ethoxy-1-{[2'-(1H-1,2,3,4-tetrazol-5-yl)-[1,1'-biphenyl]-4-yl]methyl}-1H-1,3-benzodiazole-7-carboxylate	CMP676	-7.07785
677	2-benzyl-4,5-dihydro-1H-imidazole	CMP677	-5.81333
678	(2R,3R,4R,5R)-2-{[(1S,2S,3R,4S,6R)-4,6-diamino-3-{[(2R,3R,6S)-3-amino-6-(1-aminoethyl)oxan-2-yl]oxy}-2-hydroxycyclohexyl]oxy}-5-methyl-4-(methylamino)oxane-3,5-diol; (2R,3R,4R,5R)-2-{[(1S,2S,3R,4S,6R)-4,6-diamino-3-{[(2R,3R,6S)-3-amino-6-(aminomethyl)oxan-2-yl]oxy}-2-hydroxycyclohexyl]oxy}-5-methyl-4-(methylamino)oxane-3,5-diol; (2R,3R,4R,5R)-2-{[(1S,2S,3R,4S,6R)-4,6-diamino-3-{[(2R,3R,6S)-3-amin…	CMP678	-7.1061
679	ethyl 6-[2-(4,4-dimethyl-3,4-dihydro-2H-1-benzothiopyran-6-yl)ethynyl]pyridine-3-carboxylate	CMP679	-8.58301
680	6-chloro-1-(4-hydroxyphenyl)-2,3,4,5-tetrahydro-1H-3-benzazepine-7,8-diol	CMP680	-9.76617
681	7-chloro-5-phenyl-1-(2,2,2-trifluoroethyl)-2,3-dihydro-1H-1,4-benzodiazepin-2-one	CMP681	-7.02935
682	N-{1-[2-(4-ethyl-5-oxo-4,5-dihydro-1H-1,2,3,4-tetrazol-1-yl)ethyl]-4-(methoxymethyl)piperidin-4-yl}-N-phenylpropanamide	CMP682	-6.2348
683	N-[(1S)-3-amino-1-{[(1S,2R)-1-{[(1S)-3-amino-1-{[(6R,9S,12R,15R,18S,21S)-6,9,18-tris(2-aminoethyl)-3-[(1R)-1-hydroxyethyl]-12,15-bis(2-methylpropyl)-2,5,8,11,14,17,20-heptaoxo-1,4,7,10,13,16,19-heptaazacyclotricosan-21-yl]carbamoyl}propyl]carbamoyl}-2-hydroxypropyl]carbamoyl}propyl]-5-methylheptanamide	CMP683	-5.81459
684	2-(diethylamino)ethyl [1,1'-bi(cyclohexane)]-1-carboxylate	CMP684	-5.77565
685	4-methyl-N-[2-(morpholin-4-yl)ethyl]-6-phenylpyridazin-3-amine	CMP685	-7.30429
686	3,7-dimethyl-1-(5-oxohexyl)-2,3,6,7-tetrahydro-1H-purine-2,6-dione	CMP686	-6.79683
687	2-(diethylamino)ethyl 3-amino-4-propoxybenzoate	CMP687	-5.72288
688	4-chloro-N-(2-methyl-2,3-dihydro-1H-indol-1-yl)-3-sulfamoylbenzamide	CMP688	-8.40838
689	N-ethyl-3-hydroxy-2-phenyl-N-[(pyridin-4-yl)methyl]propanamide	CMP689	-5.39049
690	1-{bicyclo[2.2.1]hept-5-en-2-yl}-1-phenyl-3-(piperidin-1-yl)propan-1-ol	CMP690	-7.34925
691	1-[(2R,3R,4S,5R)-3,4-dihydroxy-5-(hydroxymethyl)oxolan-2-yl]-1H-1,2,4-triazole-3-carboxamide	CMP691	-7.13662
692	4-butyl-1,2-diphenylpyrazolidine-3,5-dione	CMP692	-6.66467
693	N-phenyl-N-[1-(2-phenylethyl)piperidin-4-yl]propanamide	CMP693	-6.69465
694	4-hydroxy-2-methyl-N-(5-methyl-1,3-thiazol-2-yl)-1,1-dioxo-2H-1lambda6,2-benzothiazine-3-carboxamide	CMP694	-8.6732
695	sodium dodecyl sulfate	CMP695	-6.98262
696	5-{1-hydroxy-2-[(propan-2-yl)amino]ethyl}benzene-1,3-diol	CMP696	-6.07308
697	1-ethyl-4-oxo-7-(pyridin-4-yl)-1,4-dihydroquinoline-3-carboxylic acid	CMP697	-8.92361
698	2,6-bis(propan-2-yl)phenol	CMP698	-7.36635
699	N-(5-sulfamoyl-1,3,4-thiadiazol-2-yl)acetamide	CMP699	-6.04262
700	(2R,8R)-2-(2H-1,3-benzodioxol-5-yl)-6-methyl-3,6,17-triazatetracyclo[8.7.0.0^{3,8}.0^{11,16}]heptadeca-1(10),11,13,15-tetraene-4,7-dione	CMP700	-10.1504
701	2-(6-chloro-9H-carbazol-2-yl)propanoic acid	CMP701	-9.08265
702	N,N-diethyl[(diethylcarbamothioyl)disulfanyl]carbothioamide	CMP702	-3.89737
703	(1R,3aS,3bR,7S,9aR,9bS,11aS)-7-(acetyloxy)-1-ethynyl-11a-methyl-1H,2H,3H,3aH,3bH,4H,5H,7H,8H,9H,9aH,9bH,10H,11H,11aH-cyclopenta[a]phenanthren-1-yl acetate	CMP703	-10.3483
704	3-propyl-2,3,6,7-tetrahydro-1H-purine-2,6-dione	CMP704	-6.51253
705	(1R,2S,5R)-5-methyl-2-(propan-2-yl)cyclohexan-1-ol	CMP705	-6.18349
706	(1R,3S,5R,7R,8E,12R,14E,16E,18E,20E,22R,24S,25R,26S)-22-{[(2R,3S,4S,5S,6R)-4-amino-3,5-dihydroxy-6-methyloxan-2-yl]oxy}-1,3,26-trihydroxy-12-methyl-10-oxo-6,11,28-trioxatricyclo[22.3.1.0鈦?鈦穄octacosa-8,14,16,18,20-pentaene-25-carboxylic acid	CMP706	-13.3084
707	1-ethyl-4-oxo-1H,4H,7H-[1,3]dioxolo[4,5-g]cinnoline-3-carboxylic acid	CMP707	-7.34315
708	[(2R,3S)-3-methyloxiran-2-yl]phosphonic acid	CMP708	-4.92256
709	7-chloro-1-methyl-5-phenyl-2,3-dihydro-1H-1,4-benzodiazepin-2-one	CMP709	-7.7025
710	3-methyl-2-phenylmorpholine	CMP710	-6.76745
711	10-[3-(4-methylpiperazin-1-yl)propyl]-2-(trifluoromethyl)-10H-phenothiazine	CMP711	-9.03471
712	1-methyl-3-phenylpyrrolidine-2,5-dione	CMP712	-8.57957
713	(6R,7R)-7-[(2R)-2-amino-2-phenylacetamido]-3-chloro-8-oxo-5-thia-1-azabicyclo[4.2.0]oct-2-ene-2-carboxylic acid	CMP713	-5.84153
714	(1S,3aS,3bS,10R,11aS)-10-[4-(dimethylamino)phenyl]-1-hydroxy-11a-methyl-1-(prop-1-yn-1-yl)-1H,2H,3H,3aH,3bH,4H,5H,7H,8H,9H,10H,11H,11aH-cyclopenta[a]phenanthren-7-one	CMP714	-10.2503
715	[3-(4-bromophenyl)-3-(pyridin-2-yl)propyl]dimethylamine	CMP715	-4.85026
716	4-[4-(4-chlorophenyl)-4-hydroxypiperidin-1-yl]-N,N-dimethyl-2,2-diphenylbutanamide	CMP716	-6.74179
717	4-{[(4-chlorophenyl)(5-fluoro-2-hydroxyphenyl)methylidene]amino}butanimidic acid	CMP717	-7.72594
718	(1S,2R,3aS,3bS,5S,9aS,9bR,10S,11aS)-9b-chloro-5-fluoro-10-hydroxy-1-(2-hydroxyacetyl)-2,9a,11a-trimethyl-1H,2H,3H,3aH,3bH,4H,5H,7H,9aH,9bH,10H,11H,11aH-cyclopenta[a]phenanthren-7-one	CMP718	-11.2226
719	1-(azepan-1-yl)-3-(4-methylbenzenesulfonyl)urea	CMP719	-7.32081
720	4-(2-{[4-(4-hydroxyphenyl)butan-2-yl]amino}ethyl)benzene-1,2-diol	CMP720	-7.78261
721	7-chloro-3-hydroxy-5-phenyl-2,3-dihydro-1H-1,4-benzodiazepin-2-one	CMP721	-8.54327
722	2-[(1-benzylpiperidin-4-yl)methyl]-5,6-dimethoxy-2,3-dihydro-1H-inden-1-one	CMP722	-6.81613
723	(1S,5R,13R,14S,17S)-4-(cyclobutylmethyl)-12-oxa-4-azapentacyclo[9.6.1.0^{1,13}.0^{5,17}.0^{7,18}]octadeca-7,9,11(18)-triene-10,14,17-triol	CMP723	-11.5931
724	N,5-bis(4-chlorophenyl)-3-[(propan-2-yl)imino]-3,5-dihydrophenazin-2-amine	CMP724	-7.9452
725	(1S,2S,4R,8S,9S,11S,12S,13R,19S)-19-fluoro-11-hydroxy-8-(2-hydroxyacetyl)-6,6,9,13-tetramethyl-5,7-dioxapentacyclo[10.8.0.0^{2,9}.0^{4,8}.0^{13,18}]icos-17-en-16-one	CMP725	-12.0893
726	2-aminoethane-1-thiol	CMP726	-2.97089
727	(6S)-6-phenyl-2H,3H,5H,6H-imidazo[2,1-b][1,3]thiazole	CMP727	-6.8983
728	5-ethyl-1-methyl-5-phenyl-1,3-diazinane-2,4,6-trione	CMP728	-7.44766
729	2-{4-[3-(2-chloro-10H-phenothiazin-10-yl)propyl]piperazin-1-yl}ethan-1-ol	CMP729	-8.18944
730	5-[(1E)-3,3-dimethyltriaz-1-en-1-yl]-1H-imidazole-4-carboxamide	CMP730	-4.59915
731	(1S,2S)-2-(methylamino)-1-phenylpropan-1-ol	CMP731	-5.93888
732	3-methyl-4-oxo-3H,4H-imidazo[4,3-d][1,2,3,5]tetrazine-8-carboxamide	CMP732	-5.75
733	(1R,9R,10R)-17-methyl-17-azatetracyclo[7.5.3.0^{1,10}.0^{2,7}]heptadeca-2(7),3,5-trien-4-ol	CMP733	-11.9265
734	5-amino-4-oxopentanoic acid	CMP734	-5.73705
735	3-(4-chlorophenoxy)propane-1,2-diol	CMP735	-6.38012
736	[(2E)-6,6-dimethylhept-2-en-4-yn-1-yl](methyl)[(naphthalen-1-yl)methyl]amine	CMP736	-8.12847
737	(1S,3aS,3bR,5aS,8R,9aS,9bS,11aS)-1-hydroxy-8,9a,11a-trimethyl-hexadecahydro-1H-cyclopenta[a]phenanthren-7-one	CMP737	-12.2308
738	(2S)-2-amino-3-methyl-3-sulfanylbutanoic acid	CMP738	-4.40267
739	(1R,3aS,3bS,9aR,9bS,10S,11aS)-1,10-dihydroxy-1-(2-hydroxyacetyl)-9a,11a-dimethyl-1H,2H,3H,3aH,3bH,4H,5H,7H,9aH,9bH,10H,11H,11aH-cyclopenta[a]phenanthren-7-one	CMP739	-14.8811
740	2',4'-difluoro-4-hydroxy-[1,1'-biphenyl]-3-carboxylic acid	CMP740	-8.86665
741	2-{2-ethoxy-5-[(4-ethylpiperazin-1-yl)sulfonyl]phenyl}-5-methyl-7-propyl-1H,4H-imidazo[4,3-f][1,2,4]triazin-4-one	CMP741	-6.96249
742	[1-({2-[({5-[(dimethylamino)methyl]furan-2-yl}methyl)sulfanyl]ethyl}amino)-2-nitroethenyl](methyl)amine	CMP742	-4.53228
743	(1R,9S,12S,13R,14S,17R,18E,21S,23S,24R,25S,27R)-1,14-dihydroxy-12-[(1E)-1-[(1R,3R,4R)-4-hydroxy-3-methoxycyclohexyl]prop-1-en-2-yl]-23,25-dimethoxy-13,19,21,27-tetramethyl-17-(prop-2-en-1-yl)-11,28-dioxa-4-azatricyclo[22.3.1.0^{4,9}]octacos-18-ene-2,3,10,16-tetrone	CMP743	-10.0822
744	benzyl(methyl)[(2S)-1-phenylpropan-2-yl]amine	CMP744	-6.00001
745	1-[2-(prop-2-en-1-yl)phenoxy]-3-[(propan-2-yl)amino]propan-2-ol	CMP745	-6.82635
746	4-[(1S,2R)-1-hydroxy-2-{[2-(4-hydroxyphenyl)ethyl]amino}propyl]phenol	CMP746	-7.2711
747	2,5,8,11,14,17,20,23,26-nonaoxaoctacosan-28-yl 4-(butylamino)benzoate	CMP747	-5.19361
748	(2S,4S)-4-(ethylamino)-2-methyl-1,1-dioxo-2H,3H,4H-1lambda6-thieno[2,3-b]thiopyran-6-sulfonamide	CMP748	-8.43134
749	2-[4-(thiophene-2-carbonyl)phenyl]propanoic acid	CMP749	-7.99295
750	5-[2-(tert-butylamino)-1-hydroxyethyl]benzene-1,3-diol	CMP750	-9.1892
751	N-(4-{4-methyl-3,5,9-triazatricyclo[8.4.0.0^{2,6}]tetradeca-1(14),2(6),3,10,12-pentaene-9-carbonyl}phenyl)-[1,1'-biphenyl]-2-carboxamide	CMP751	-8.21291
752	chloromethyl (1R,3aS,3bS,9aR,9bS,10S,11aS)-1-[(ethoxycarbonyl)oxy]-10-hydroxy-9a,11a-dimethyl-7-oxo-1H,2H,3H,3aH,3bH,4H,5H,7H,9aH,9bH,10H,11H,11aH-cyclopenta[a]phenanthrene-1-carboxylate	CMP752	-9.23965
753	3-(2-methoxyphenoxy)propane-1,2-diol	CMP753	-7.60302
754	2-(4-{3-[(9Z)-2-(trifluoromethyl)-9H-thioxanthen-9-ylidene]propyl}piperazin-1-yl)ethan-1-ol	CMP754	-9.40633
755	4-({2-butyl-5-[(1E)-2-carboxy-2-[(thiophen-2-yl)methyl]eth-1-en-1-yl]-1H-imidazol-1-yl}methyl)benzoic acid	CMP755	-6.94939
756	(1R,9S,12S,15R,16E,18R,19R,21R,23S,24E,26E,28E,30S,32S,35R)-1,18-dihydroxy-12-[(2R)-1-[(1S,3R,4R)-4-hydroxy-3-methoxycyclohexyl]propan-2-yl]-19,30-dimethoxy-15,17,21,23,29,35-hexamethyl-11,36-dioxa-4-azatricyclo[30.3.1.0^{4,9}]hexatriaconta-16,24,26,28-tetraene-2,3,10,14,20-pentone	CMP756	-10.9623
757	N-(4-chlorophenyl)-1-{N'-[6-(N-{[N'-(4-chlorophenyl)carbamimidamido]methanimidoyl}amino)hexyl]carbamimidamido}methanimidamide	CMP757	-8.07025
758	5-fluoro-1-[(2R,5S)-2-(hydroxymethyl)-1,3-oxathiolan-5-yl]-4-imino-1,4-dihydropyrimidin-2-ol	CMP758	-6.87312
759	6-chloro-1,1-dioxo-4H-1lambda6,2,4-benzothiadiazine-7-sulfonamide	CMP759	-8.26142
760	(3S)-2-[(2S)-2-{[(2S)-1-ethoxy-1-oxo-4-phenylbutan-2-yl]amino}propanoyl]-1,2,3,4-tetrahydroisoquinoline-3-carboxylic acid	CMP760	-7.05371
761	{2-[4-(2-chloro-1,2-diphenylethenyl)phenoxy]ethyl}diethylamine	CMP761	-6.82017
762	(3R,3aS,6S,6aS)-6-(nitrooxy)-hexahydrofuro[3,2-b]furan-3-yl nitrate	CMP762	-6.84582
763	[1-hydroxy-1-phosphono-2-(pyridin-3-yl)ethyl]phosphonic acid	CMP763	-5.91703
764	9-methyl-3-(2H-1,2,3,4-tetrazol-5-yl)-4H-pyrido[1,2-a]pyrimidin-4-one	CMP764	-8.57585
765	(4S,7S,10aS)-5-oxo-4-[(2S)-3-phenyl-2-sulfanylpropanamido]-octahydro-2H-pyrido[2,1-b][1,3]thiazepine-7-carboxylic acid	CMP765	-7.07595
766	3-(butylamino)-4-phenoxy-5-sulfamoylbenzoic acid	CMP766	-7.60972
767	bis(2-chloroethyl)(methyl)amine	CMP767	-4.50022
768	1-methyl-N-[(1R,3r,5S)-9-methyl-9-azabicyclo[3.3.1]nonan-3-yl]-1H-indazole-3-carboxamide	CMP768	-8.08788
769	4-[(2E,4E)-4-(4-hydroxyphenyl)hexa-2,4-dien-3-yl]phenol	CMP769	-7.1031
770	4-amino-N-(pyridin-2-yl)benzene-1-sulfonamide	CMP770	-6.53644
771	2-(diethylamino)ethyl 4-amino-3-butoxybenzoate	CMP771	-7.0082
772	(4aS,4bR,10aR,10bS,12aS)-10a,12a-dimethyl-2H,3H,4H,4aH,4bH,5H,6H,8H,10aH,10bH,11H,12H,12aH-phenanthro[2,1-b]pyran-2,8-dione	CMP772	-12.2849
773	Benzylpenicilloyl polylysine	CMP773	-6.64373
774	Rimexolone	CMP774	-13.8787
775	12-chloro-9-(2-chlorophenyl)-3-methyl-2,4,5,8-tetraazatricyclo[8.4.0.0^{2,6}]tetradeca-1(10),3,5,8,11,13-hexaene	CMP775	-8.4861
776	ethanol	CMP776	-2.80481
777	methyl 1-(3-methoxy-3-oxopropyl)-4-(N-phenylpropanamido)piperidine-4-carboxylate	CMP777	-6.40205
778	9-[(2R,5S)-5-(hydroxymethyl)oxolan-2-yl]-6,9-dihydro-3H-purin-6-one	CMP778	-7.32096
779	5-[2-(tert-butylamino)-1-hydroxyethyl]-2-(4-methylbenzoyloxy)phenyl 4-methylbenzoate	CMP779	-7.72676
780	10-[(1-methylpyrrolidin-3-yl)methyl]-10H-phenothiazine	CMP780	-6.57935
781	2-[2,3-dichloro-4-(2-methylidenebutanoyl)phenoxy]acetic acid	CMP781	-6.24433
782	9-methyl-3-[(2-methyl-1H-imidazol-1-yl)methyl]-2,3,4,9-tetrahydro-1H-carbazol-4-one	CMP782	-8.15588
783	(5Z)-7-[(1R,2R,3R,5S)-3,5-dihydroxy-2-[(1E,3S)-3-hydroxy-5-phenylpent-1-en-1-yl]cyclopentyl]-N-ethylhept-5-enamide	CMP783	-7.94513
784	(3R)-1-[4,4-bis(3-methylthiophen-2-yl)but-3-en-1-yl]piperidine-3-carboxylic acid	CMP784	-6.88268
785	methyl (1R,2R,3S,5S)-3-(benzoyloxy)-8-methyl-8-azabicyclo[3.2.1]octane-2-carboxylate	CMP785	-6.5787
786	(S)-[(2R,4S,5R)-5-ethenyl-1-azabicyclo[2.2.2]octan-2-yl](6-methoxyquinolin-4-yl)methanol	CMP786	-8.21133
787	(1,2-benzoxazol-3-yl)methanesulfonamide	CMP787	-7.13221
788	(1R,3R)-5-{2-[(1R,3aS,4E,7aR)-1-[(2R,3E,5S)-6-hydroxy-5,6-dimethylhept-3-en-2-yl]-7a-methyl-octahydro-1H-inden-4-ylidene]ethylidene}cyclohexane-1,3-diol	CMP788	-8.52748
789	1-[2-(ethanesulfonyl)ethyl]-2-methyl-5-nitro-1H-imidazole	CMP789	-5.01575
790	2-ethoxy-4-({[(1S)-3-methyl-1-[2-(piperidin-1-yl)phenyl]butyl]carbamoyl}methyl)benzoic acid	CMP790	-6.7934
791	ethyl 1-[2-(4-aminophenyl)ethyl]-4-phenylpiperidine-4-carboxylate	CMP791	-7.36524
792	1-carbamimidamido-N-(2-phenylethyl)methanimidamide	CMP792	-6.58862
793	adamantan-1-amine	CMP793	-7.78142
794	2-(2-methyl-5-nitro-1H-imidazol-1-yl)ethan-1-ol	CMP794	-4.32601
795	(5Z)-7-[(1R,2R,3R)-3-hydroxy-2-[(1E,3S)-3-hydroxyoct-1-en-1-yl]-5-oxocyclopentyl]hept-5-enoic acid	CMP795	-7.32365
796	dimethyl(2-{5-[(pyrrolidine-1-sulfonyl)methyl]-1H-indol-3-yl}ethyl)amine	CMP796	-7.94938
797	(1R,3S,5R,8R,10R,11S,12S,13R,14S)-8,12,14-trihydroxy-5-methyl-11,13-bis(methylamino)-2,4,9-trioxatricyclo[8.4.0.0^{3,8}]tetradecan-7-one	CMP797	-11.9184
798	2-(1-methylpiperidin-4-ylidene)-6-thiatricyclo[8.4.0.0^{3,7}]tetradeca-1(14),3(7),4,10,12-pentaen-8-one	CMP798	-11.6166
799	(1S,2R,6S,14R,15R,16R)-3-(cyclopropylmethyl)-16-[(2S)-2-hydroxy-3,3-dimethylbutan-2-yl]-15-methoxy-13-oxa-3-azahexacyclo[13.2.2.1^{2,8}.0^{1,6}.0^{6,14}.0^{7,12}]icosa-7,9,11-trien-11-ol	CMP799	-8.65668
800	1-cyano-N-{4-[(4R)-4-methyl-6-oxo-1,4,5,6-tetrahydropyridazin-3-yl]phenyl}methanecarbohydrazonoyl cyanide	CMP800	-6.70037
801	(6R,7R)-7-{2-[2-(aminomethyl)phenyl]acetamido}-3-({[1-(carboxymethyl)-1H-1,2,3,4-tetrazol-5-yl]sulfanyl}methyl)-8-oxo-5-thia-1-azabicyclo[4.2.0]oct-2-ene-2-carboxylic acid	CMP801	-6.63822
802	dimethyl(3-{tricyclo[9.4.0.0^{3,8}]pentadeca-1(15),3,5,7,9,11,13-heptaen-2-ylidene}propyl)amine	CMP802	-10.2544
803	benzyl(2-chloroethyl)(1-phenoxypropan-2-yl)amine	CMP803	-5.61485
804	ethyl 9-(4-methoxy-2,3,6-trimethylphenyl)-3,7-dimethylnona-2,4,6,8-tetraenoate	CMP804	-7.26623
805	3-[({2-[(diaminomethylidene)amino]-1,3-thiazol-4-yl}methyl)sulfanyl]-N'-sulfamoylpropanimidamide	CMP805	-6.22407
806	4-amino-1-[(2R,3R,4S,5R)-3,4-dihydroxy-5-(hydroxymethyl)oxolan-2-yl]-1,2-dihydro-1,3,5-triazin-2-one	CMP806	-7.49216
807	methyl 7-[(1R,2R,3R)-3-hydroxy-2-[(1E)-4-hydroxy-4-methyloct-1-en-1-yl]-5-oxocyclopentyl]heptanoate	CMP807	-6.8976
808	(4S,4aR,5S,5aR,12aS)-4-(dimethylamino)-3,5,10,12,12a-pentahydroxy-6-methylidene-1,11-dioxo-1,4,4a,5,5a,6,11,12a-octahydrotetracene-2-carboxamide	CMP808	-12.099
809	N-{3-[(1R)-1-[(6R)-4-hydroxy-2-oxo-6-(2-phenylethyl)-6-propyl-5,6-dihydro-2H-pyran-3-yl]propyl]phenyl}-5-(trifluoromethyl)pyridine-2-sulfonamide	CMP809	-7.65619
810	2-methanesulfinyl-10-[2-(1-methylpiperidin-2-yl)ethyl]-10H-phenothiazine	CMP810	-8.96139
811	methyl(3-{tetracyclo[6.6.2.0^{2,7}.0^{9,14}]hexadeca-2,4,6,9,11,13-hexaen-1-yl}propyl)amine	CMP811	-7.98996
812	6-tert-butyl-3-[(4,5-dihydro-1H-imidazol-2-yl)methyl]-2,4-dimethylphenol	CMP812	-6.52552
813	2-hydroxybenzoic acid	CMP813	-6.49742
814	2-(diethylamino)-1-phenylpropan-1-one	CMP814	-5.58267
815	4-(1-hydroxy-2-{[6-(4-phenylbutoxy)hexyl]amino}ethyl)-2-(hydroxymethyl)phenol	CMP815	-8.76102
816	2-[(2,6-dichloro-3-methylphenyl)amino]benzoic acid	CMP816	-7.64942
817	diethyl(methyl)[2-(9H-xanthene-9-carbonyloxy)ethyl]azanium	CMP817	-7.74743
818	N-{6-[(9H-fluoren-9-yl)dimethylazaniumyl]hexyl}-N,N-dimethyl-9H-fluoren-9-aminium	CMP818	-9.85295
819	1-cyclopentyl-1-phenyl-3-(piperidin-1-yl)propan-1-ol	CMP819	-5.76616
820	4-amino-1-[(2R,5S)-5-(hydroxymethyl)oxolan-2-yl]-1,2-dihydropyrimidin-2-one	CMP820	-7.00077
821	N,N,N-trimethyl-3-{[methyl({10-[methyl({[3-(trimethylazaniumyl)phenoxy]carbonyl})amino]decyl})carbamoyl]oxy}anilinium	CMP821	-6.76883
822	2-(acetyloxy)benzoic acid	CMP822	-6.39103
823	4-hydroxy-3-(1-phenylpropyl)-2H-chromen-2-one	CMP823	-8.24412
824	(1S,3aS,3bR,4R,9bS,11aS)-11a-methyl-4-[9-(4,4,5,5,5-pentafluoropentanesulfinyl)nonyl]-1H,2H,3H,3aH,3bH,4H,5H,9bH,10H,11H,11aH-cyclopenta[a]phenanthrene-1,7-diol	CMP824	-10.0332
825	(2S,5R,6R)-6-[(2R)-2-[(3-methanesulfonyl-2-oxoimidazolidine-1-carbonyl)amino]-2-phenylacetamido]-3,3-dimethyl-7-oxo-4-thia-1-azabicyclo[3.2.0]heptane-2-carboxylic acid	CMP825	-7.34975
826	3-(carbamoyloxy)-2-phenylpropyl carbamate	CMP826	-6.29973
827	2-(4-{1-hydroxy-4-[4-(hydroxydiphenylmethyl)piperidin-1-yl]butyl}phenyl)-2-methylpropanoic acid	CMP827	-7.54932
828	pyridine-4-carbohydrazide	CMP828	-6.97174
829	N-methyl-2-[3-(1-methylpiperidin-4-yl)-1H-indol-5-yl]ethane-1-sulfonamide	CMP829	-8.26701
830	dimethyl(2-{5-[(1H-1,2,4-triazol-1-yl)methyl]-1H-indol-3-yl}ethyl)amine	CMP830	-7.2279
831	(1R,2R,3R,6R,7S,8S,9R,10R,12R,13S,15R,17S)-9-{[(2S,3R,4S,6R)-4-(dimethylamino)-3-hydroxy-6-methyloxan-2-yl]oxy}-3-ethyl-2,10-dihydroxy-7-{[(2R,4R,5S,6S)-5-hydroxy-4-methoxy-4,6-dimethyloxan-2-yl]oxy}-15-[(2-methoxyethoxy)methyl]-2,6,8,10,12,17-hexamethyl-4,16-dioxa-14-azabicyclo[11.3.1]heptadecan-5-one	CMP831	-9.0585
832	(2R,3R,4R,5R)-2-{[(1S,2S,3R,4S,6R)-4-amino-3-{[(2S,3R)-3-amino-6-(aminomethyl)-3,4-dihydro-2H-pyran-2-yl]oxy}-6-(ethylamino)-2-hydroxycyclohexyl]oxy}-5-methyl-4-(methylamino)oxane-3,5-diol	CMP832	-7.5305
833	(1S,5R,13R,17R)-10-methoxy-4-methyl-12-oxa-4-azapentacyclo[9.6.1.0^{1,13}.0^{5,17}.0^{7,18}]octadeca-7(18),8,10-trien-14-one	CMP833	-10.7792
834	(1R,3aS,3bR,7E,9aR,9bS,11aS)-11a-ethyl-1-ethynyl-7-(hydroxyimino)-1H,2H,3H,3aH,3bH,4H,5H,7H,8H,9H,9aH,9bH,10H,11H,11aH-cyclopenta[a]phenanthren-1-yl acetate	CMP834	-7.76353
835	7,7-diamino-6,8-dioxa-7-platinaspiro[3.5]nonane-5,9-dione	CMP835	-8.11042
836	(1R,3aS,3bS,5S,9aR,9bS,10S,11aS)-1,10-dihydroxy-1-(2-hydroxyacetyl)-5,9a,11a-trimethyl-1H,2H,3H,3aH,3bH,4H,5H,7H,9aH,9bH,10H,11H,11aH-cyclopenta[a]phenanthren-7-one	CMP836	-15.3584
837	1-(1H-indol-4-yloxy)-3-[(propan-2-yl)amino]propan-2-ol	CMP837	-6.82509
838	N-(2,6-dimethylphenyl)-1-methylpiperidine-2-carboxamide	CMP838	-6.17951
839	N-(3-{3-cyanopyrazolo[1,5-a]pyrimidin-7-yl}phenyl)-N-ethylacetamide	CMP839	-5.23283
840	2-[2-amino-3-(4-bromobenzoyl)phenyl]acetic acid	CMP840	-6.70241
841	2,6-dichloro-N1-(4,5-dihydro-1H-imidazol-2-yl)benzene-1,4-diamine	CMP841	-6.53644
842	4'-{[4-methyl-6-(1-methyl-1H-1,3-benzodiazol-2-yl)-2-propyl-1H-1,3-benzodiazol-1-yl]methyl}-[1,1'-biphenyl]-2-carboxylic acid	CMP842	-7.4582
843	13-chloro-2-(piperidin-4-ylidene)-4-azatricyclo[9.4.0.0^{3,8}]pentadeca-1(11),3(8),4,6,12,14-hexaene	CMP843	-11.6442
844	(2S)-2-amino-3-(3,4-dihydroxyphenyl)-2-methylpropanoic acid	CMP844	-6.75472
845	5-methyl-2-[(5-methyl-1H-imidazol-4-yl)methyl]-1H,2H,3H,4H,5H-pyrido[4,3-b]indol-1-one	CMP845	-8.30568
846	N1,N9-bis[(6S,9R,10S,13R,18aS)-2,5,9-trimethyl-1,4,7,11,14-pentaoxo-6,13-bis(propan-2-yl)-hexadecahydro-1H-pyrrolo[2,1-i]1-oxa-4,7,10,13-tetraazacyclohexadecan-10-yl]-2-amino-4,6-dimethyl-3-oxo-3H-phenoxazine-1,9-dicarboxamide	CMP846	-9.55068
847	thione	CMP847	-2.03902
848	4-[(4-chlorophenyl)methyl]-2-(1-methylazepan-4-yl)-1,2-dihydrophthalazin-1-one	CMP848	-7.38432
849	(3R,4S)-1-(4-fluorophenyl)-3-[(3S)-3-(4-fluorophenyl)-3-hydroxypropyl]-4-(4-hydroxyphenyl)azetidin-2-one	CMP849	-7.46949
850	2-({2-[bis(carboxymethyl)amino]ethyl}(carboxymethyl)amino)acetic acid	CMP850	-4.70256
851	2-({6-[bis(2-hydroxyethyl)amino]-4,8-bis(piperidin-1-yl)-[1,3]diazino[5,4-d]pyrimidin-2-yl}(2-hydroxyethyl)amino)ethan-1-ol	CMP851	-5.90966
852	(3aS,4R,7R,9R,10R,11R,13R,15R,15aR)-10-{[(2S,3R,4S,6R)-4-(dimethylamino)-3-hydroxy-6-methyloxan-2-yl]oxy}-4-ethyl-11-methoxy-3a,7,9,11,13,15-hexamethyl-1-{4-[4-(pyridin-3-yl)-1H-imidazol-1-yl]butyl}-tetradecahydro-1H-oxacyclotetradeca[4,3-d][1,3]oxazole-2,6,8,14-tetrone	CMP852	-9.53372
853	(1R,3aS,3bR,9bS,11aS)-1-ethynyl-11a-methyl-1H,2H,3H,3aH,3bH,4H,5H,9bH,10H,11H,11aH-cyclopenta[a]phenanthrene-1,7-diol	CMP853	-11.2814
854	1-ethyl-6,8-difluoro-7-(3-methylpiperazin-1-yl)-4-oxo-1,4-dihydroquinoline-3-carboxylic acid	CMP854	-11.2214
855	2-(dimethylamino)ethyl 2-(1-hydroxycyclopentyl)-2-phenylacetate	CMP855	-6.55734
856	N-{2-[(8S)-1H,2H,6H,7H,8H-indeno[5,4-b]furan-8-yl]ethyl}propanamide	CMP856	-8.27102
857	(3aS,8aR)-1,3a,8-trimethyl-1H,2H,3H,3aH,8H,8aH-pyrrolo[2,3-b]indol-5-yl N-methylcarbamate	CMP857	-8.43061
858	(2Z,4E,6E,8E)-3,7-dimethyl-9-(2,6,6-trimethylcyclohex-1-en-1-yl)nona-2,4,6,8-tetraenoic acid	CMP858	-6.66756
859	N-[2-hydroxy-5-(1-hydroxy-2-{[1-(4-methoxyphenyl)propan-2-yl]amino}ethyl)phenyl]formamide	CMP859	-5.98127
860	(1S,3aS,3bR,9aR,9bS,11aS)-11a-methyl-7-oxo-1H,2H,3H,3aH,3bH,4H,5H,7H,8H,9H,9aH,9bH,10H,11H,11aH-cyclopenta[a]phenanthren-1-yl 3-phenylpropanoate	CMP860	-9.60385
861	8-chloro-1,3-dimethyl-2,3,6,9-tetrahydro-1H-purine-2,6-dione; [2-(diphenylmethoxy)ethyl]dimethylamine	CMP861	-6.88747
862	3-[(2-cyclopentyl-2-hydroxy-2-phenylacetyl)oxy]-1,1-dimethylpyrrolidin-1-ium	CMP862	-7.65667
863	4-amino-1-[(2R,3S,4S,5R)-3,4-dihydroxy-5-(hydroxymethyl)oxolan-2-yl]-1,2-dihydropyrimidin-2-one	CMP863	-7.53362
864	4-(2-aminoethyl)benzene-1,2-diol	CMP864	-6.12607
865	3-[(1S)-1-(dimethylamino)ethyl]phenyl N-ethyl-N-methylcarbamate	CMP865	-5.57044
866	(3aS,3bR,9aR,9bS,11aS)-9a,11a-dimethyl-5-methylidene-1H,2H,3H,3aH,3bH,4H,5H,7H,9aH,9bH,10H,11H,11aH-cyclopenta[a]phenanthrene-1,7-dione	CMP866	-12.4631
867	3-(4,5-diphenyl-1,3-oxazol-2-yl)propanoic acid	CMP867	-6.84227
868	methyl 5-amino-4-oxopentanoate	CMP868	-5.89283
869	6-[(1-methyl-4-nitro-1H-imidazol-5-yl)sulfanyl]-7H-purine	CMP869	-6.4452
870	[(2R,3R,4S,5R,6S)-3,4,5-tris(acetyloxy)-6-{[(triethyl-lambda5-phosphanylidene)aurio]sulfanyl}oxan-2-yl]methyl acetate	CMP870	-4.78752
871	2-[1-(aminomethyl)cyclohexyl]acetic acid	CMP871	-5.3853
872	(8S,10S)-10-{[(2R,4S,5S,6S)-4-amino-5-hydroxy-6-methyloxan-2-yl]oxy}-6,8,11-trihydroxy-8-(2-hydroxyacetyl)-1-methoxy-5,7,8,9,10,12-hexahydrotetracene-5,12-dione	CMP872	-10.307
873	(3R)-3-(methylamino)-2,3,4,9-tetrahydro-1H-carbazole-6-carboxamide	CMP873	-9.18665
874	6-chloro-1,1-dioxo-3,4-dihydro-2H-1lambda6,2,4-benzothiadiazine-7-sulfonamide	CMP874	-9.99067
875	(2S,5R,6R)-6-(1-aminocyclohexaneamido)-3,3-dimethyl-7-oxo-4-thia-1-azabicyclo[3.2.0]heptane-2-carboxylic acid	CMP875	-6.67749
876	4-[2-(tert-butylamino)-1-hydroxyethyl]-2-(hydroxymethyl)phenol	CMP876	-6.40182
877	(2S)-1-butyl-N-(2,6-dimethylphenyl)piperidine-2-carboxamide	CMP877	-8.05705
878	5-{3-[(2-carboxy-4-oxo-4H-chromen-5-yl)oxy]-2-hydroxypropoxy}-4-oxo-4H-chromene-2-carboxylic acid	CMP878	-11.4954
879	2-amino-9-{[(1,3-dihydroxypropan-2-yl)oxy]methyl}-6,9-dihydro-1H-purin-6-one	CMP879	-8.61778
880	hydroxyurea	CMP880	-4.50763
881	4-[(4-cyanophenyl)(1H-1,2,4-triazol-1-yl)methyl]benzonitrile	CMP881	-5.98676
882	1-{2-[(2-chlorothiophen-3-yl)methoxy]-2-(2,4-dichlorophenyl)ethyl}-1H-imidazole	CMP882	-6.30466
883	4-(methanesulfonyloxy)butyl methanesulfonate	CMP883	-5.3334
884	2-(3-benzoylphenyl)propanoic acid	CMP884	-6.82597
885	N-ethyl-3-hydroxy-N,N-dimethylanilinium	CMP885	-5.56728
886	2-methyl-1,2-bis(pyridin-3-yl)propan-1-one	CMP886	-6.3519
887	[(1R)-1-(naphthalen-1-yl)ethyl]({3-[3-(trifluoromethyl)phenyl]propyl})amine	CMP887	-10.8765
888	(1R,2S,3aS,3bS,9aS,9bR,10S,11aS)-1-(2-chloroacetyl)-9b-fluoro-10-hydroxy-2,9a,11a-trimethyl-7-oxo-1H,2H,3H,3aH,3bH,4H,5H,7H,9aH,9bH,10H,11H,11aH-cyclopenta[a]phenanthren-1-yl propanoate	CMP888	-9.73769
889	5-[(1E)-2-{4-[(2-carboxyethyl)carbamoyl]phenyl}diazen-1-yl]-2-hydroxybenzoic acid	CMP889	-7.87401
890	4-amino-N-(5-methyl-1,2-oxazol-3-yl)benzene-1-sulfonamide	CMP890	-7.36822
891	5-chloro-N-[2-(4-{[(cyclohexylcarbamoyl)amino]sulfonyl}phenyl)ethyl]-2-methoxybenzamide	CMP891	-6.9064
892	(4S,4aS,5aR,12aS)-4,7-bis(dimethylamino)-3,10,12,12a-tetrahydroxy-1,11-dioxo-1,4,4a,5,5a,6,11,12a-octahydrotetracene-2-carboxamide	CMP892	-9.97607
893	N-carbamimidoyl-2-(2,6-dichlorophenyl)acetamide	CMP893	-6.68613
894	1-(trimethylazaniumyl)propan-2-yl carbamate	CMP894	-4.63592
895	(3R,3aS,6S,6aR)-6-hydroxy-hexahydrofuro[3,2-b]furan-3-yl nitrate	CMP895	-5.59536
896	6-chloro-3-(dichloromethyl)-1,1-dioxo-3,4-dihydro-2H-1lambda6,2,4-benzothiadiazine-7-sulfonamide	CMP896	-8.02301
897	2-methyl-3-[(2E,7R,11R)-3,7,11,15-tetramethylhexadec-2-en-1-yl]-1,4-dihydronaphthalene-1,4-dione	CMP897	-10.0851
898	3-ethyl 5-methyl 4-(2,3-dichlorophenyl)-2,6-dimethyl-1,4-dihydropyridine-3,5-dicarboxylate	CMP898	-6.38213
899	(4E)-6-(4-hydroxy-6-methoxy-7-methyl-3-oxo-1,3-dihydro-2-benzofuran-5-yl)-4-methylhex-4-enoic acid	CMP899	-8.0181
900	2-amino-5-oxo-7-(propan-2-yl)-5H-chromeno[2,3-b]pyridine-3-carboxylic acid	CMP900	-9.5558
901	1-[4-(4-{[2-(2,4-dichlorophenyl)-2-[(1H-imidazol-1-yl)methyl]-1,3-dioxolan-4-yl]methoxy}phenyl)piperazin-1-yl]ethan-1-one	CMP901	-6.91447
902	2,2-dichloro-1,1-difluoro-1-methoxyethane	CMP902	-4.42309
903	2-butyl-3-{[2'-(2H-1,2,3,4-tetrazol-5-yl)-[1,1'-biphenyl]-4-yl]methyl}-1,3-diazaspiro[4.4]non-1-en-4-one	CMP903	-7.82251
904	(19S)-8-[(dimethylamino)methyl]-19-ethyl-7,19-dihydroxy-17-oxa-3,13-diazapentacyclo[11.8.0.0^{2,11}.0^{4,9}.0^{15,20}]henicosa-1(21),2,4(9),5,7,10,15(20)-heptaene-14,18-dione	CMP904	-8.80878
905	1-ethynylcyclohexyl carbamate	CMP905	-4.77484
906	4-(dipropylsulfamoyl)benzoic acid	CMP906	-6.367
907	6,7-dihydro-3H-purine-6-thione	CMP907	-4.46103
908	(2R,3S)-3-[(4E,7E)-nona-4,7-dienoyl]oxirane-2-carboximidic acid	CMP908	-8.13081
909	4-amino-N-[2-(diethylamino)ethyl]benzamide	CMP909	-5.71292
910	2-[(1R)-3-[bis(propan-2-yl)amino]-1-phenylpropyl]-4-methylphenol	CMP910	-7.44203
911	methyl[(2R)-1-phenylpropan-2-yl](prop-2-yn-1-yl)amine	CMP911	-5.69488
912	1-(10-{3-[4-(2-hydroxyethyl)piperazin-1-yl]propyl}-10H-phenothiazin-2-yl)propan-1-one	CMP912	-7.48423
913	propan-2-yl 2-[4-(4-chlorobenzoyl)phenoxy]-2-methylpropanoate	CMP913	-6.01154
914	2-(2,6-dioxopiperidin-3-yl)-2,3-dihydro-1H-isoindole-1,3-dione	CMP914	-7.63668
915	(2S)-2-amino-3-{4-[bis(2-chloroethyl)amino]phenyl}propanoic acid	CMP915	-6.06884
916	3,5-dimethyladamantan-1-amine	CMP916	-8.2281
917	1-cyclopropyl-6-fluoro-8-methoxy-7-(3-methylpiperazin-1-yl)-4-oxo-1,4-dihydroquinoline-3-carboxylic acid	CMP917	-6.73982
918	(7S,9E,11S,12R,13S,14R,15R,16R,17S,18S,19E,21Z)-2,15,17,27,29-pentahydroxy-11-methoxy-3,7,12,14,16,18,22-heptamethyl-26-[(E)-[(4-methylpiperazin-1-yl)imino]methyl]-6,23-dioxo-8,30-dioxa-24-azatetracyclo[23.3.1.1^{4,7}.0^{5,28}]triaconta-1(29),2,4,9,19,21,25,27-octaen-13-yl acetate	CMP918	-11.9561
919	7-[(2R,4aR,5R,7aR)-2-(1,1-difluoropentyl)-2-hydroxy-6-oxo-octahydrocyclopenta[b]pyran-5-yl]heptanoic acid	CMP919	-7.30454
920	2-[(1S,2S,4R,8S,9S,11S,12R,13S,19S)-12,19-difluoro-11-hydroxy-6,6,9,13-tetramethyl-16-oxo-5,7-dioxapentacyclo[10.8.0.0^{2,9}.0^{4,8}.0^{13,18}]icosa-14,17-dien-8-yl]-2-oxoethyl acetate	CMP920	-10.5217
921	[(1S,4R)-4-[2-amino-6-(cyclopropylamino)-9H-purin-9-yl]cyclopent-2-en-1-yl]methanol	CMP921	-10.6471
922	2-[4-(2-methylpropyl)phenyl]propanoic acid	CMP922	-7.01045
923	(3R,4S,5R,6R)-5-hydroxy-6-({4-hydroxy-3-[4-hydroxy-3-(3-methylbut-2-en-1-yl)benzamido]-8-methyl-2-oxo-2H-chromen-7-yl}oxy)-3-methoxy-2,2-dimethyloxan-4-yl carbamate	CMP923	-6.95348
924	(2S,5R,6R)-3,3-dimethyl-7-oxo-6-(2-phenylacetamido)-4-thia-1-azabicyclo[3.2.0]heptane-2-carboxylic acid	CMP924	-6.29105
925	3-ethyl 5-methyl 2,6-dimethyl-4-(3-nitrophenyl)-1,4-dihydropyridine-3,5-dicarboxylate	CMP925	-6.46028
926	(2S)-2-amino-3-(3-hydroxy-4-oxo-1,4-dihydropyridin-1-yl)propanoic acid	CMP926	-5.6918
927	2-amino-N-(2,6-dimethylphenyl)propanamide	CMP927	-5.53302
928	diethyl {[2-(trimethylazaniumyl)ethyl]sulfanyl}phosphonate	CMP928	-4.21728
929	2-cyclohexanecarbonyl-1H,2H,3H,4H,6H,7H,11bH-pyrazino[2,1-a]isoquinolin-4-one	CMP929	-9.94335
930	1-ethyl-6-fluoro-4-oxo-7-(piperazin-1-yl)-1,4-dihydroquinoline-3-carboxylic acid	CMP930	-8.35574
931	(2S,5R,6R)-6-[(2R)-2-amino-2-(4-hydroxyphenyl)acetamido]-3,3-dimethyl-7-oxo-4-thia-1-azabicyclo[3.2.0]heptane-2-carboxylic acid	CMP931	-7.72801
932	(2S,5R,6R)-3,3-dimethyl-7-oxo-6-[(2R)-2-[(2-oxoimidazolidine-1-carbonyl)amino]-2-phenylacetamido]-4-thia-1-azabicyclo[3.2.0]heptane-2-carboxylic acid	CMP932	-7.54106
933	4-(diethylamino)but-2-yn-1-yl 2-cyclohexyl-2-hydroxy-2-phenylacetate	CMP933	-5.19717
934	1-(10-{3-[4-(2-hydroxyethyl)piperazin-1-yl]propyl}-10H-phenothiazin-2-yl)ethan-1-one	CMP934	-8.01486
935	4-{1-hydroxy-2-[(propan-2-yl)amino]ethyl}benzene-1,2-diol	CMP935	-8.76205
936	N-[2-(5-methoxy-1H-indol-3-yl)ethyl]acetamide	CMP936	-7.14776
937	(6R,7R)-7-[(2Z)-2-(2-amino-1,3-thiazol-4-yl)-2-(methoxyimino)acetamido]-3-[(1Z)-2-(4-methyl-1,3-thiazol-5-yl)ethenyl]-8-oxo-5-thia-1-azabicyclo[4.2.0]oct-2-ene-2-carboxylic acid	CMP937	-7.32491
938	N-[2-(4-{[(cyclohexylcarbamoyl)amino]sulfonyl}phenyl)ethyl]-5-methylpyrazine-2-carboxamide	CMP938	-8.03766
939	5-(2-chlorophenyl)-7-nitro-2,3-dihydro-1H-1,4-benzodiazepin-2-one	CMP939	-7.44002
940	dimethyl[1-(10H-phenothiazin-10-yl)propan-2-yl]amine	CMP940	-6.55154
941	(1S,3E,4S)-3-{2-[(1R,3aS,4E,7aR)-1-[(2R,3E,5R)-5,6-dimethylhept-3-en-2-yl]-7a-methyl-octahydro-1H-inden-4-ylidene]ethylidene}-4-methylcyclohexan-1-ol	CMP941	-8.949
942	10-({1-azabicyclo[2.2.2]octan-3-yl}methyl)-10H-phenothiazine	CMP942	-7.89095
943	methyl N-[(1S)-1-{N'-[(2S,3S)-2-hydroxy-3-[(2S)-2-[(methoxycarbonyl)amino]-3,3-dimethylbutanamido]-4-phenylbutyl]-N'-{[4-(pyridin-2-yl)phenyl]methyl}hydrazinecarbonyl}-2,2-dimethylpropyl]carbamate	CMP943	-6.38242
944	(2R,3S,4S,5R)-2-(6-amino-2-fluoro-9H-purin-9-yl)-5-(hydroxymethyl)oxolane-3,4-diol	CMP944	-11.3992
945	2-(2,2-dicyclohexylethyl)piperidine	CMP945	-6.71235
946	[2-(diphenylmethoxy)ethyl]dimethylamine	CMP946	-6.91824
947	(3R,5R)-7-[2-(4-fluorophenyl)-3-phenyl-4-(phenylcarbamoyl)-5-(propan-2-yl)-1H-pyrrol-1-yl]-3,5-dihydroxyheptanoic acid	CMP947	-7.89362
948	(1-hydroxy-1-phosphonoethyl)phosphonic acid	CMP948	-5.12529
949	4-[(1R,3aS,3bR,5aR,7S,9aS,9bS,11R,11aS)-3a,11-dihydroxy-7-{[(2R,4S,5S,6R)-4-hydroxy-5-{[(2S,4S,5S,6R)-4-hydroxy-5-{[(2S,4S,5S,6R)-4-hydroxy-6-methyl-5-{[(2S,3R,4S,5S,6R)-3,4,5-trihydroxy-6-(hydroxymethyl)oxan-2-yl]oxy}oxan-2-yl]oxy}-6-methyloxan-2-yl]oxy}-6-methyloxan-2-yl]oxy}-9a,11a-dimethyl-hexadecahydro-1H-cyclopenta[a]phenanthren-1-yl]-2,5-dihydrofuran-2-one	CMP949	-8.17165
950	N'-[(E)-[(5-methoxy-1H-indol-3-yl)methylidene]amino]-N-pentylguanidine	CMP950	-6.84355
951	4-aminohex-5-enoic acid	CMP951	-4.85169
952	ethyl 1-(3-cyano-3,3-diphenylpropyl)-4-phenylpiperidine-4-carboxylate	CMP952	-7.19591
953	N-[(1S,2R,3R,4S,5R,6R)-3-carbamimidamido-6-{[(2R,3R,4R,5S)-3-{[(2S,3S,4S,5R,6S)-4,5-dihydroxy-6-(hydroxymethyl)-3-(methylamino)oxan-2-yl]oxy}-4-formyl-4-hydroxy-5-methyloxolan-2-yl]oxy}-2,4,5-trihydroxycyclohexyl]guanidine	CMP953	-6.40426
954	(2S)-1-[(2S,3S)-3-hexyl-4-oxooxetan-2-yl]tridecan-2-yl (2S)-2-formamido-4-methylpentanoate	CMP954	-5.8858
955	1-(2-ethoxyethyl)-2-(4-methyl-1,4-diazepan-1-yl)-1H-1,3-benzodiazole	CMP955	-7.02792
956	(3S,4R)-3-ethyl-4-[(1-methyl-1H-imidazol-5-yl)methyl]oxolan-2-one	CMP956	-6.3506
957	ethyl 4-aminobenzoate	CMP957	-5.84769
958	N4-(6-methoxyquinolin-8-yl)pentane-1,4-diamine	CMP958	-7.30576
959	5-[(2E,3aS,4R,5R,6aS)-5-hydroxy-4-[(1E,3S)-3-hydroxy-4-methyloct-1-en-6-yn-1-yl]-octahydropentalen-2-ylidene]pentanoic acid	CMP959	-10.2458
960	methyl (1R,15S,17R,18R,19S,20S)-18-methoxy-17-(3,4,5-trimethoxybenzoyloxy)-3,13-diazapentacyclo[11.8.0.0^{2,10}.0^{4,9}.0^{15,20}]henicosa-2(10),4,6,8-tetraene-19-carboxylate	CMP960	-8.06493
961	1-methyl-1-[5-(1-methylpyrrolidin-1-ium-1-yl)pentyl]pyrrolidin-1-ium	CMP961	-5.67415
962	[(4-tert-butylphenyl)methyl](methyl)[(naphthalen-1-yl)methyl]amine	CMP962	-7.74152
963	4-[(1R,3aS,3bR,5aS,7S,9R,9aR,9bS,10R,11aR)-3a,5a,9,10-tetrahydroxy-9a-(hydroxymethyl)-11a-methyl-7-{[(2R,3R,4R,5R,6S)-3,4,5-trihydroxy-6-methyloxan-2-yl]oxy}-hexadecahydro-1H-cyclopenta[a]phenanthren-1-yl]-2,5-dihydrofuran-2-one	CMP963	-11.1992
964	methanesulfinylmethane	CMP964	-2.99339
965	(2S)-5,7-dihydroxy-2-(3-hydroxy-4-methoxyphenyl)-3,4-dihydro-2H-1-benzopyran-4-one	CMP965	-9.643
966	(6E)-7-[3-(4-fluorophenyl)-1-(propan-2-yl)-1H-indol-2-yl]-3,5-dihydroxyhept-6-enoic acid	CMP966	-7.25892
967	(7-nitro-2-{[(propan-2-yl)amino]methyl}-1,2,3,4-tetrahydroquinolin-6-yl)methanol	CMP967	-7.453
968	5-methyl-N-[4-(trifluoromethyl)phenyl]-1,2-oxazole-4-carboxamide	CMP968	-7.48335
969	(3R,5S,6E)-7-[4-(4-fluorophenyl)-2-(N-methylmethanesulfonamido)-6-(propan-2-yl)pyrimidin-5-yl]-3,5-dihydroxyhept-6-enoic acid	CMP969	-6.56348
970	4-amino-5-fluoro-1,2-dihydropyrimidin-2-one	CMP970	-5.23123
971	1-{1-[4,4-bis(4-fluorophenyl)butyl]piperidin-4-yl}-2,3-dihydro-1H-1,3-benzodiazol-2-one	CMP971	-9.13889
972	pentyl N-{1-[(2R,3R,4S,5R)-3,4-dihydroxy-5-methyloxolan-2-yl]-5-fluoro-2-oxo-1,2-dihydropyrimidin-4-yl}carbamate	CMP972	-6.73594
973	4-[(1R)-1-hydroxy-2-{[4-(4-hydroxyphenyl)butyl]amino}ethyl]benzene-1,2-diol	CMP973	-10.4914
974	6-chloro-N-[5-(diethylamino)pentan-2-yl]-2-methoxyacridin-9-amine	CMP974	-6.78424
975	(1S,4S)-4-(3,4-dichlorophenyl)-N-methyl-1,2,3,4-tetrahydronaphthalen-1-amine	CMP975	-11.2559
976	{1-[1-(4-chlorophenyl)cyclobutyl]-3-methylbutyl}dimethylamine	CMP976	-6.74371
977	(3S,4R)-3-methyl-4-phenyl-1-[(1s,4s)-4-cyano-4-(4-fluorophenyl)cyclohexyl]piperidine-4-carboxylic acid	CMP977	-7.31256
978	3,3-diethyl-5-methylpiperidine-2,4-dione	CMP978	-5.20731
979	(1S,2R,6R,8S,11S,12S,15S,16S)-5,15-dihydroxy-2,16-dimethyl-7-oxapentacyclo[9.7.0.0^{2,8}.0^{6,8}.0^{12,16}]octadec-4-ene-4-carbonitrile	CMP979	-7.90824
980	1-[2-(2,4-dichlorophenyl)-2-[(2,4-dichlorophenyl)methoxy]ethyl]-1H-imidazole	CMP980	-5.80616
981	[(3-{3-hydroxy-2-[2-(6-methyloctanamido)-4-[(sulfonatomethyl)amino]butanamido]butanamido}-3-{[3-(1-hydroxyethyl)-12,15-bis(2-methylpropyl)-2,5,8,11,14,17,20-heptaoxo-6,9,18-tris({2-[(sulfonatomethyl)amino]ethyl})-1,4,7,10,13,16,19-heptaazacyclotricosan-21-yl]carbamoyl}propyl)amino]methanesulfonate	CMP981	-6.613
982	(6R,7R)-3-[(carbamoyloxy)methyl]-7-[(2Z)-2-(furan-2-yl)-2-(methoxyimino)acetamido]-8-oxo-5-thia-1-azabicyclo[4.2.0]oct-2-ene-2-carboxylic acid	CMP982	-7.20007
983	1-[(3,4-dimethoxyphenyl)methyl]-6,7-dimethoxyisoquinoline	CMP983	-6.2409
984	[3-(4-chlorophenyl)-3-(pyridin-2-yl)propyl]dimethylamine	CMP984	-7.01791
985	3,5-dimethyl 2,6-dimethyl-4-(2-nitrophenyl)-1,4-dihydropyridine-3,5-dicarboxylate	CMP985	-7.21245
986	3,5-dibenzyl-4-oxo-8lambda4-thia-3,5-diazatricyclo[6.3.0.0^{2,6}]undecan-8-ylium	CMP986	-10.4674
987	2-hydroxy-3-[(1r,4r)-4-(4-chlorophenyl)cyclohexyl]-1,4-dihydronaphthalene-1,4-dione	CMP987	-6.69042
988	{2-[4-(2-butyl-1-benzofuran-3-carbonyl)-2,6-diiodophenoxy]ethyl}diethylamine	CMP988	-7.06258
989	7-chloro-3-methyl-4H-1lambda6,2,4-benzothiadiazine-1,1-dione	CMP989	-6.60832
990	3-[(3aR,6aS)-octahydrocyclopenta[c]pyrrol-2-yl]-1-(4-methylbenzenesulfonyl)urea	CMP990	-7.94187
991	(2-phenylacetyl)urea	CMP991	-6.36626
992	[(2-chlorophenyl)methyl](2-{[(2-{[(2-chlorophenyl)methyl]diethylazaniumyl}ethyl)carbamoyl]formamido}ethyl)diethylazanium	CMP992	-9.94632
993	acridine-3,6-diamine	CMP993	-9.28858
994	3-butyl-1-(4-methylbenzenesulfonyl)urea	CMP994	-8.99543
995	2-(4-methoxyphenyl)-2,3-dihydro-1H-indene-1,3-dione	CMP995	-11.6487
996	(4aR,4bS,6aS,7S,9aS,9bS,11aR)-N-[2,5-bis(trifluoromethyl)phenyl]-4a,6a-dimethyl-2-oxo-1H,2H,4aH,4bH,5H,6H,6aH,7H,8H,9H,9aH,9bH,10H,11H,11aH-indeno[5,4-f]quinoline-7-carboxamide	CMP996	-7.19542
997	1-{2-[(4-chlorophenyl)methoxy]-2-(2,4-dichlorophenyl)ethyl}-1H-imidazole	CMP997	-6.99145
998	N-[4-cyano-3-(trifluoromethyl)phenyl]-3-(4-fluorobenzenesulfonyl)-2-hydroxy-2-methylpropanamide	CMP998	-6.79023
999	2-{[4-(3-methoxypropoxy)-3-methylpyridin-2-yl]methanesulfinyl}-1H-1,3-benzodiazole	CMP999	-8.89903
1000	Prednicarbate	CMP1000	-5.83358
1001	1-[N'-(4-chlorophenyl)carbamimidamido]-N-(propan-2-yl)methanimidamide	CMP1001	-7.70325
1002	5-({4-[2-(5-ethylpyridin-2-yl)ethoxy]phenyl}methyl)-1,3-thiazolidine-2,4-dione	CMP1002	-6.74404
1003	{[(4-chlorophenyl)sulfanyl](phosphono)methyl}phosphonic acid	CMP1003	-11.7249
1004	Desoxycorticosterone pivalate	CMP1004	-5.7443
1005	6,7,8-trimethoxy-2-methyl-2-(3-{[4-oxo-4-(3-{6,7,8-trimethoxy-2-methyl-1-[(3,4,5-trimethoxyphenyl)methyl]-1,2,3,4-tetrahydroisoquinolin-2-ium-2-yl}propoxy)butanoyl]oxy}propyl)-1-[(3,4,5-trimethoxyphenyl)methyl]-1,2,3,4-tetrahydroisoquinolin-2-ium	CMP1005	-8.52212
1006	1-(9H-carbazol-4-yloxy)-3-{[2-(2-methoxyphenoxy)ethyl]amino}propan-2-ol	CMP1006	-9.58952
1007	(2S)-7-fluoro-2-methyl-6-(4-methylpiperazin-1-yl)-10-oxo-4-oxa-1-azatricyclo[7.3.1.0^{5,13}]trideca-5(13),6,8,11-tetraene-11-carboxylic acid	CMP1007	-7.35451
1008	4-[2-(benzenesulfinyl)ethyl]-1,2-diphenylpyrazolidine-3,5-dione	CMP1008	-6.17911
1009	(6R,7R)-3-[(acetyloxy)methyl]-8-oxo-7-[2-(pyridin-4-ylsulfanyl)acetamido]-5-thia-1-azabicyclo[4.2.0]oct-2-ene-2-carboxylic acid	CMP1009	-7.33011
1010	(6R,7R)-7-[(2R)-2-amino-2-(4-hydroxyphenyl)acetamido]-3-methyl-8-oxo-5-thia-1-azabicyclo[4.2.0]oct-2-ene-2-carboxylic acid	CMP1010	-10.4459
1011	{5-[(1S,2S)-2-[(3S,6S,9S,11R,15S,18S,20R,21R,24S,25S,26S)-3-[(1R)-2-carbamoyl-1-hydroxyethyl]-11,20,21,25-tetrahydroxy-15-[(1R)-1-hydroxyethyl]-26-methyl-2,5,8,14,17,23-hexaoxo-18-(4-{5-[4-(pentyloxy)phenyl]-1,2-oxazol-3-yl}benzamido)-1,4,7,13,16,22-hexaazatricyclo[22.3.0.0^{9,13}]heptacosan-6-yl]-1,2-dihydroxyethyl]-2-hydroxyphenyl}oxidanesulfonic acid	CMP1011	-9.81526
1012	dimethyl(3-{9-oxatricyclo[9.4.0.0^{3,8}]pentadeca-1(15),3,5,7,11,13-hexaen-2-ylidene}propyl)amine	CMP1012	-4.81178
1013	({2-[(3-aminopropyl)amino]ethyl}sulfanyl)phosphonic acid	CMP1013	-6.22717
1014	4,5-dichlorobenzene-1,3-disulfonamide	CMP1014	-6.88338
1015	[(4-{4-[(sulfinomethyl)amino]benzenesulfonyl}phenyl)amino]methanesulfinic acid	CMP1015	-7.34929
1016	4-(diphenylmethoxy)-1-methylpiperidine	CMP1016	-7.90115
1017	(2S,5R,6R)-6-[3-(2-chlorophenyl)-5-methyl-1,2-oxazole-4-amido]-3,3-dimethyl-7-oxo-4-thia-1-azabicyclo[3.2.0]heptane-2-carboxylic acid	CMP1017	-9.43297
1018	2-(piperidin-1-yl)ethyl 3-methyl-4-oxo-2-phenyl-4H-chromene-8-carboxylate	CMP1018	-7.99676
1019	1-{3-[4-(3-chlorophenyl)piperazin-1-yl]propyl}-3-ethyl-4-(2-phenoxyethyl)-4,5-dihydro-1H-1,2,4-triazol-5-one	CMP1019	-7.28939
1020	(6R,7R)-7-[(2R)-2-amino-2-(4-hydroxyphenyl)acetamido]-8-oxo-3-(prop-1-en-1-yl)-5-thia-1-azabicyclo[4.2.0]oct-2-ene-2-carboxylic acid	CMP1020	-8.70488
1021	(3-{2-azatricyclo[9.4.0.0^{3,8}]pentadeca-1(15),3,5,7,11,13-hexaen-2-yl}propyl)(methyl)amine	CMP1021	-12.8202
1022	(23E,25E,27E,29E,31E,33E,35E)-22-{[(3S,4S,5S,6R)-4-amino-3,5-dihydroxy-6-methyloxan-2-yl]oxy}-38-[7-(4-aminophenyl)-5-hydroxy-4-methyl-7-oxoheptan-2-yl]-10,12,14,18,20-pentahydroxy-37-methyl-2,4,8,16-tetraoxo-1-oxacyclooctatriaconta-23,25,27,29,31,33,35-heptaene-19-carboxylic acid	CMP1022	-6.59031
1023	1-{2-[(7-chloro-1-benzothiophen-3-yl)methoxy]-2-(2,4-dichlorophenyl)ethyl}-1H-imidazole	CMP1023	-5.71224
1024	5-(pentan-2-yl)-5-(prop-2-en-1-yl)-2-sulfanylidene-1,3-diazinane-4,6-dione	CMP1024	-8.71022
1025	7-[(4Z)-3-(aminomethyl)-4-(methoxyimino)pyrrolidin-1-yl]-1-cyclopropyl-6-fluoro-4-oxo-1,4-dihydro-1,8-naphthyridine-3-carboxylic acid	CMP1025	-6.99669
1026	2-(tert-butylamino)-1-(3-chlorophenyl)propan-1-one	CMP1026	-8.23655
1027	5-methyl-6-{[(3,4,5-trimethoxyphenyl)amino]methyl}quinazoline-2,4-diamine	CMP1027	-5.68721
1028	[(2-bromophenyl)methyl](ethyl)dimethylazanium	CMP1028	-4.40646
1029	2-bromo-2-chloro-1,1,1-trifluoroethane	CMP1029	-7.42178
1030	(5Z)-7-[(1R,2R,3R,5S)-3,5-dihydroxy-2-[(1E,3S)-3-hydroxyoct-1-en-1-yl]cyclopentyl]hept-5-enoic acid; 2-amino-2-(hydroxymethyl)propane-1,3-diol	CMP1030	-5.87241
1031	2-(diethylamino)ethyl 4-amino-2-chlorobenzoate	CMP1031	-8.24252
1032	6,7-dimethoxy-2-[4-(oxolane-2-carbonyl)piperazin-1-yl]quinazolin-4-amine	CMP1032	-7.38549
1033	(2S,5R,6R)-6-{[(azepan-1-yl)methylidene]amino}-3,3-dimethyl-7-oxo-4-thia-1-azabicyclo[3.2.0]heptane-2-carboxylic acid	CMP1033	-1.27619
1034	calcium dichloride	CMP1034	-9.58952
1035	7-fluoro-2-methyl-6-(4-methylpiperazin-1-yl)-10-oxo-4-oxa-1-azatricyclo[7.3.1.0^{5,13}]trideca-5(13),6,8,11-tetraene-11-carboxylic acid	CMP1035	-10.5756
1036	6-[4-(1-cyclohexyl-1H-1,2,3,4-tetrazol-5-yl)butoxy]-1,2,3,4-tetrahydroquinolin-2-one	CMP1036	-8.80858
1037	1-(butan-2-yl)-4-{4-[4-(4-{[(2R,4S)-2-(2,4-dichlorophenyl)-2-[(1H-1,2,4-triazol-1-yl)methyl]-1,3-dioxolan-4-yl]methoxy}phenyl)piperazin-1-yl]phenyl}-4,5-dihydro-1H-1,2,4-triazol-5-one	CMP1037	-7.35093
1038	4-[(2-methylhydrazin-1-yl)methyl]-N-(propan-2-yl)benzamide	CMP1038	-2.94762
1039	diarsorosooxidane	CMP1039	-6.98371
1040	N''-[2-(azocan-1-yl)ethyl]guanidine	CMP1040	-6.86277
1041	4-chloro-N-[2-(morpholin-4-yl)ethyl]benzamide	CMP1041	-8.06222
1042	(2R,3S,4S,5R,6R)-2-(aminomethyl)-6-{[(1R,2R,3S,4R,6S)-4,6-diamino-3-{[(2S,3R,4S,5S,6R)-4-amino-3,5-dihydroxy-6-(hydroxymethyl)oxan-2-yl]oxy}-2-hydroxycyclohexyl]oxy}oxane-3,4,5-triol	CMP1042	-5.35309
1043	dimethyl({2-[(2-methylphenyl)(phenyl)methoxy]ethyl})amine	CMP1043	-7.51595
1044	5-ethyl-5-phenyl-1,3-diazinane-2,4,6-trione	CMP1044	-6.71493
1045	(1S)-1-[3-(dimethylamino)propyl]-1-(4-fluorophenyl)-1,3-dihydro-2-benzofuran-5-carbonitrile	CMP1045	-6.24629
1046	1-(diphenylmethyl)-4-methylpiperazine	CMP1046	-12.3642
1047	(7S,9S)-9-acetyl-7-{[(2R,4S,5S,6S)-4-amino-5-hydroxy-6-methyloxan-2-yl]oxy}-6,9,11-trihydroxy-5,7,8,9,10,12-hexahydrotetracene-5,12-dione	CMP1047	-8.15448
1048	2-(4-chlorophenyl)-3-methyl-1lambda6,3-thiazinane-1,1,4-trione	CMP1048	-8.58035
1049	(10R,11R,15R,16R)-16-hydroxy-10-(3,4,5-trimethoxyphenyl)-4,6,13-trioxatetracyclo[7.7.0.0^{3,7}.0^{11,15}]hexadeca-1,3(7),8-trien-12-one	CMP1049	-8.90296
1050	methyl (1R,15S,17R,18R,19S,20S)-6,18-dimethoxy-17-{[3-(3,4,5-trimethoxyphenyl)prop-2-enoyl]oxy}-3,13-diazapentacyclo[11.8.0.0^{2,10}.0^{4,9}.0^{15,20}]henicosa-2(10),4(9),5,7-tetraene-19-carboxylate	CMP1050	-5.36422
1051	3-(2-chloroethyl)-2-[(2-chloroethyl)amino]-1,3,2lambda5-oxazaphosphinan-2-one	CMP1051	-7.93737
1052	1-{2-[2-hydroxy-3-(propylamino)propoxy]phenyl}-3-phenylpropan-1-one	CMP1052	-10.8783
1053	(1S,5R,13R,17S)-10,17-dihydroxy-4-(prop-2-en-1-yl)-12-oxa-4-azapentacyclo[9.6.1.0^{1,13}.0^{5,17}.0^{7,18}]octadeca-7(18),8,10-trien-14-one	CMP1053	-9.29531
1054	5-chloro-1-{1-[3-(2-oxo-2,3-dihydro-1H-1,3-benzodiazol-1-yl)propyl]piperidin-4-yl}-2,3-dihydro-1H-1,3-benzodiazol-2-one	CMP1054	-15.8208
1055	(1S,3aS,3bS,9aS,9bR,10S,11aS)-9b-fluoro-1,10-dihydroxy-1,9a,11a-trimethyl-1H,2H,3H,3aH,3bH,4H,5H,7H,8H,9H,9aH,9bH,10H,11H,11aH-cyclopenta[a]phenanthren-7-one	CMP1055	-9.39756
1056	(2R,4R,7R)-4-[(methylsulfanyl)methyl]-6-propyl-6,11-diazatetracyclo[7.6.1.0^{2,7}.0^{12,16}]hexadeca-1(16),9,12,14-tetraene	CMP1056	-6.25572
1057	ethyl 10-(2-iodophenyl)undecanoate	CMP1057	-8.76611
1058	6-cyclohexyl-1-hydroxy-4-methyl-1,2-dihydropyridin-2-one	CMP1058	-4.98514
1059	2-(difluoromethoxy)-1,1,1,2-tetrafluoroethane	CMP1059	-6.23519
1060	(2S,4R)-N-[(1S,2S)-2-chloro-1-[(2R,3R,4S,5R,6R)-3,4,5-trihydroxy-6-(methylsulfanyl)oxan-2-yl]propyl]-1-methyl-4-propylpyrrolidine-2-carboxamide	CMP1060	-9.04747
1061	ethyl[(2S)-1-[3-(trifluoromethyl)phenyl]propan-2-yl]amine	CMP1061	-11.7915
1062	(1S,5R,13R,17S)-10,17-dihydroxy-4-methyl-12-oxa-4-azapentacyclo[9.6.1.0^{1,13}.0^{5,17}.0^{7,18}]octadeca-7(18),8,10-trien-14-one	CMP1062	-7.2532
1063	N-(3-acetyl-4-{2-hydroxy-3-[(propan-2-yl)amino]propoxy}phenyl)butanamide	CMP1063	-7.22165
1064	(4R)-4-(ethylamino)-2-(3-methoxypropyl)-1,1-dioxo-2H,3H,4H-1lambda6-thieno[3,2-e][1,2]thiazine-6-sulfonamide	CMP1064	-7.58552
1065	N-[(piperidin-2-yl)methyl]-2,5-bis(2,2,2-trifluoroethoxy)benzamide	CMP1065	-8.98991
1066	(1S,3aS,3bR,9bS,11aS)-1-hydroxy-11a-methyl-1H,2H,3H,3aH,3bH,4H,5H,9bH,10H,11H,11aH-cyclopenta[a]phenanthren-7-yl N,N-bis(2-chloroethyl)carbamate	CMP1066	-6.36096
1067	(2S)-1-[(2S)-2-methyl-3-sulfanylpropanoyl]pyrrolidine-2-carboxylic acid	CMP1067	-8.27845
1068	6-(5-chloropyridin-2-yl)-7-oxo-5H,6H,7H-pyrrolo[3,4-b]pyrazin-5-yl 4-methylpiperazine-1-carboxylate	CMP1068	-13.3323
1069	(1S,16R)-9,21-dihydroxy-10,25-dimethoxy-15,15,30-trimethyl-7,23-dioxa-15,30-diazaheptacyclo[22.6.2.2^{3,6}.1^{8,12}.1^{18,22}.0^{27,31}.0^{16,34}]hexatriaconta-3,5,8(34),9,11,18(33),19,21,24,26,31,35-dodecaen-15-ium	CMP1069	-10.8723
1070	(4R,7R)-10-bromo-N-[(1S,2S,4R,7S)-2-hydroxy-7-(2-methylpropyl)-5,8-dioxo-4-(propan-2-yl)-3-oxa-6,9-diazatricyclo[7.3.0.0^{2,6}]dodecan-4-yl]-6-methyl-6,11-diazatetracyclo[7.6.1.0^{2,7}.0^{12,16}]hexadeca-1(16),2,9,12,14-pentaene-4-carboxamide	CMP1070	-12.9847
1071	(7S,9E,11S,12R,13S,14R,15R,16R,17S,18S,19E,21Z)-26-[(E)-[(4-cyclopentylpiperazin-1-yl)imino]methyl]-2,15,17,27,29-pentahydroxy-11-methoxy-3,7,12,14,16,18,22-heptamethyl-6,23-dioxo-8,30-dioxa-24-azatetracyclo[23.3.1.1^{4,7}.0^{5,28}]triaconta-1(28),2,4,9,19,21,25(29),26-octaen-13-yl acetate	CMP1071	-5.65102
1072	(2S)-2-(2-oxopyrrolidin-1-yl)butanamide	CMP1072	-8.18688
1073	(2R,3S)-5-[3-(tert-butylamino)-2-hydroxypropoxy]-1,2,3,4-tetrahydronaphthalene-2,3-diol	CMP1073	-8.35807
1074	1,4-dihydroxy-5,8-bis({2-[(2-hydroxyethyl)amino]ethyl}amino)-9,10-dihydroanthracene-9,10-dione	CMP1074	-7.67425
1075	ethyl 12-fluoro-8-methyl-9-oxo-2,4,8-triazatricyclo[8.4.0.0^{2,6}]tetradeca-1(10),3,5,11,13-pentaene-5-carboxylate	CMP1075	-5.93816
1076	3-(2-chloroethyl)-1-cyclohexyl-3-nitrosourea	CMP1076	-7.42704
1077	5-{[(E)-[(pyridin-3-yl)[3-(trifluoromethyl)phenyl]methylidene]amino]oxy}pentanoic acid	CMP1077	-10.117
1078	5-amino-1-cyclopropyl-7-[(3R,5S)-3,5-dimethylpiperazin-1-yl]-6,8-difluoro-4-oxo-1,4-dihydroquinoline-3-carboxylic acid	CMP1078	-13.1164
1079	(1R,9S,15S)-15-amino-1-methyltricyclo[7.5.1.0^{2,7}]pentadeca-2,4,6-trien-4-ol	CMP1079	-7.92657
1080	5-[(2S)-3-(tert-butylamino)-2-hydroxypropoxy]-1,2,3,4-tetrahydronaphthalen-1-one	CMP1080	-10.7642
1081	(3R,4S,5S,6R,7R,9R,11R,12R,13S,14R)-6-{[(2S,3R,4S,6R)-4-(dimethylamino)-3-hydroxy-6-methyloxan-2-yl]oxy}-14-ethyl-12,13-dihydroxy-4-{[(2R,4R,5S,6S)-5-hydroxy-4-methoxy-4,6-dimethyloxan-2-yl]oxy}-7-methoxy-3,5,7,9,11,13-hexamethyl-1-oxacyclotetradecane-2,10-dione	CMP1081	-7.67396
1082	(6R,7R)-7-[(2Z)-2-(2-amino-1,3-thiazol-4-yl)-2-(methoxyimino)acetamido]-3-{[(2-methyl-5,6-dioxo-1,2,5,6-tetrahydro-1,2,4-triazin-3-yl)sulfanyl]methyl}-8-oxo-5-thia-1-azabicyclo[4.2.0]oct-2-ene-2-carboxylic acid	CMP1082	-4.7776
1083	4-methyl-1H-pyrazole	CMP1083	-6.73022
1084	4-{2-hydroxy-3-[(propan-2-yl)amino]propoxy}-2,3,6-trimethylphenyl acetate	CMP1084	-6.80611
1085	12-chloro-9-phenyl-2,4,5,8-tetraazatricyclo[8.4.0.0^{2,6}]tetradeca-1(10),3,5,8,11,13-hexaene	CMP1085	-10.3427
1086	(4aR,4bS,6aS,7S,9aS,9bS,11aR)-N-tert-butyl-4a,6a-dimethyl-2-oxo-1H,2H,4aH,4bH,5H,6H,6aH,7H,8H,9H,9aH,9bH,10H,11H,11aH-indeno[5,4-f]quinoline-7-carboxamide	CMP1086	-5.29648
1087	2-[3-(1-cyano-1-methylethyl)-5-[(1H-1,2,4-triazol-1-yl)methyl]phenyl]-2-methylpropanenitrile	CMP1087	-7.89719
1088	3-(dibutylamino)-1-[1,3-dichloro-6-(trifluoromethyl)phenanthren-9-yl]propan-1-ol	CMP1088	-8.77466
1089	1-[(E)-{[5-(4-nitrophenyl)furan-2-yl]methylidene}amino]imidazolidine-2,4-dione	CMP1089	-13.9184
1090	(7S,9E,11S,12R,13S,14R,15R,16R,17S,18S,19E,21Z)-2,15,17,36-tetrahydroxy-11-methoxy-3,7,12,14,16,18,22,30-octamethyl-6,23-dioxo-8,37-dioxa-24,27,33-triazahexacyclo[23.10.1.1^{4,7}.0^{5,35}.0^{26,34}.0^{27,32}]heptatriaconta-1,3,5(35),9,19,21,25(36),26(34),28,30,32-undecaen-13-yl acetate	CMP1090	-5.43634
1091	2-(2-chlorophenyl)-2-(methylamino)cyclohexan-1-one	CMP1091	-13.3362
1092	(1S,2S,4R,8S,9S,11S,12S,13R)-11-hydroxy-8-(2-hydroxyacetyl)-9,13-dimethyl-6-propyl-5,7-dioxapentacyclo[10.8.0.0^{2,9}.0^{4,8}.0^{13,18}]icosa-14,17-dien-16-one	CMP1092	-6.23625
1093	bis(1,3-dimethyl-2,3,6,7-tetrahydro-1H-purine-2,6-dione); ethane-1,2-diamine	CMP1093	-8.21875
1094	2-[2-(4-{2-thia-9-azatricyclo[9.4.0.0^{3,8}]pentadeca-1(15),3,5,7,9,11,13-heptaen-10-yl}piperazin-1-yl)ethoxy]ethan-1-ol	CMP1094	-6.14882
1095	(1R)-2-(3-{[(4E)-8-{3-[(1R)-6,7-dimethoxy-2-methyl-1-[(3,4,5-trimethoxyphenyl)methyl]-1,2,3,4-tetrahydroisoquinolin-2-ium-2-yl]propoxy}-8-oxooct-4-enoyl]oxy}propyl)-6,7-dimethoxy-2-methyl-1-[(3,4,5-trimethoxyphenyl)methyl]-1,2,3,4-tetrahydroisoquinolin-2-ium	CMP1095	-6.03946
1096	(3S,6S)-6-(dimethylamino)-4,4-diphenylheptan-3-yl acetate	CMP1096	-7.22731
1097	4-methoxy-N-{2-[2-(1-methylpiperidin-2-yl)ethyl]phenyl}benzamide	CMP1097	-9.70316
1098	(1S,2S,3R,4S,7R,9S,10S,12R,15S)-4,12-bis(acetyloxy)-1,9-dihydroxy-15-{[(2R,3S)-2-hydroxy-3-phenyl-3-(phenylformamido)propanoyl]oxy}-10,14,17,17-tetramethyl-11-oxo-6-oxatetracyclo[11.3.1.0^{3,10}.0^{4,7}]heptadec-13-en-2-yl benzoate	CMP1098	-8.54907
1099	2-amino-5-phenyl-4,5-dihydro-1,3-oxazol-4-one	CMP1099	-6.83348
1100	1,1-diphenyl-4-(piperidin-1-yl)butan-1-ol	CMP1100	-7.7242
1101	(2S)-N-[(2S,3R)-4-[(3S,4aS,8aS)-3-(tert-butylcarbamoyl)-decahydroisoquinolin-2-yl]-3-hydroxy-1-phenylbutan-2-yl]-2-[(quinolin-2-yl)formamido]butanediamide	CMP1101	-6.14394
1102	4-amino-5-chloro-N-[2-(diethylamino)ethyl]-2-methoxybenzamide	CMP1102	-12.9571
1103	(1R,2R,3aS,3bS,9aS,9bR,10S,11aS)-9b-fluoro-1,10-dihydroxy-1-(2-hydroxyacetyl)-2,9a,11a-trimethyl-1H,2H,3H,3aH,3bH,4H,5H,7H,9aH,9bH,10H,11H,11aH-cyclopenta[a]phenanthren-7-one	CMP1103	-8.88516
1104	(2S)-2-amino-3-(3,4-dihydroxyphenyl)propanoic acid	CMP1104	-5.45876
1105	1,1,1,3,3,3-hexafluoro-2-(fluoromethoxy)propane	CMP1105	-5.873
1106	{2-[(4-bromophenyl)(phenyl)methoxy]ethyl}dimethylamine	CMP1106	-8.14478
1107	7-{4-[4-(2,3-dichlorophenyl)piperazin-1-yl]butoxy}-1,2,3,4-tetrahydroquinolin-2-one	CMP1107	-9.34202
1108	{3-[(9Z)-2-chloro-9H-thioxanthen-9-ylidene]propyl}dimethylamine	CMP1108	-10.3024
1109	5-[(2Z,3aR,4R,5R,6aS)-5-hydroxy-4-[(1E,3S)-3-hydroxyoct-1-en-1-yl]-hexahydro-2H-cyclopenta[b]furan-2-ylidene]pentanoic acid	CMP1109	-7.5196
1110	5-(2,5-dimethylphenoxy)-2,2-dimethylpentanoic acid	CMP1110	-9.17558
1111	(3-{14-chloro-2-azatricyclo[9.4.0.0^{3,8}]pentadeca-1(11),3,5,7,12,14-hexaen-2-yl}propyl)dimethylamine	CMP1111	-7.84909
1112	5,7-dichloroquinolin-8-ol	CMP1112	-6.16697
1113	N-benzyl-N-[3-(2-methylpropoxy)-2-(pyrrolidin-1-yl)propyl]aniline	CMP1113	-4.33889
1114	trimethyl[10-(trimethylazaniumyl)decyl]azanium	CMP1114	-7.42863
1115	dimethyl[2-methyl-3-(10H-phenothiazin-10-yl)propyl]amine	CMP1115	-7.32146
1116	N'-benzyl-5-methyl-1,2-oxazole-3-carbohydrazide	CMP1116	-10.4514
1117	(1S,2S,3R,4S,7R,9S,10S,12R,15S)-4-(acetyloxy)-15-{[(2R,3S)-3-{[(tert-butoxy)carbonyl]amino}-2-hydroxy-3-phenylpropanoyl]oxy}-1,9,12-trihydroxy-10,14,17,17-tetramethyl-11-oxo-6-oxatetracyclo[11.3.1.0^{3,10}.0^{4,7}]heptadec-13-en-2-yl benzoate	CMP1117	-6.8228
1118	5-{N-[3-(N-{3,5-bis[(2,3-dihydroxypropyl)carbamoyl]-2,4,6-triiodophenyl}acetamido)-2-hydroxypropyl]acetamido}-N1,N3-bis(2,3-dihydroxypropyl)-2,4,6-triiodobenzene-1,3-dicarboxamide	CMP1118	-9.30952
1119	5-[(1E)-2-(3-carboxy-4-hydroxyphenyl)diazen-1-yl]-2-hydroxybenzoic acid	CMP1119	-9.17608
1120	3-cyclohexyl-1-{4-[2-(7-methoxy-4,4-dimethyl-1,3-dioxo-1,2,3,4-tetrahydroisoquinolin-2-yl)ethyl]benzenesulfonyl}urea	CMP1120	-7.30721
1121	(2S)-4-[(3aR,7aS)-octahydro-1H-isoindol-2-yl]-2-benzyl-4-oxobutanoic acid	CMP1121	-10.0659
1122	(4R,7R)-N-[(2S)-1-hydroxypropan-2-yl]-6-methyl-6,11-diazatetracyclo[7.6.1.0^{2,7}.0^{12,16}]hexadeca-1(16),2,9,12,14-pentaene-4-carboxamide	CMP1122	-6.13225
1123	N-(2-chloro-6-methylphenyl)-2-({6-[4-(2-hydroxyethyl)piperazin-1-yl]-2-methylpyrimidin-4-yl}amino)-1,3-thiazole-5-carboxamide	CMP1123	-9.69524
1124	(2S)-2,6-diamino-N-[(2S)-1-phenylpropan-2-yl]hexanamide	CMP1124	-10.9314
1125	(1S,2R,3S,4S,6R,7R,8R,14R)-4-ethenyl-3-hydroxy-2,4,7,14-tetramethyl-9-oxotricyclo[5.4.3.0^{1,8}]tetradecan-6-yl 2-{[(1R,3S,5S)-8-methyl-8-azabicyclo[3.2.1]octan-3-yl]sulfanyl}acetate	CMP1125	-9.16448
1126	N-{3-chloro-4-[(3-fluorophenyl)methoxy]phenyl}-6-(5-{[(2-methanesulfonylethyl)amino]methyl}furan-2-yl)quinazolin-4-amine	CMP1126	-12.6481
1127	(1S,2S,4R,8S,9S,11S,12S,13R)-11-hydroxy-8-(2-hydroxyacetyl)-6,6,9,13-tetramethyl-5,7-dioxapentacyclo[10.8.0.0^{2,9}.0^{4,8}.0^{13,18}]icosa-14,17-dien-16-one	CMP1127	-8.75609
1128	(3R)-3-amino-1-[3-(trifluoromethyl)-5H,6H,7H,8H-[1,2,4]triazolo[4,3-a]pyrazin-7-yl]-4-(2,4,5-trifluorophenyl)butan-1-one	CMP1128	-7.26758
1129	4-amino-1-[(2R,4S,5R)-4-hydroxy-5-(hydroxymethyl)oxolan-2-yl]-1,2-dihydro-1,3,5-triazin-2-one	CMP1129	-9.73353
1130	4-{4-[4-(4-{[(3R,5R)-5-(2,4-difluorophenyl)-5-[(1H-1,2,4-triazol-1-yl)methyl]oxolan-3-yl]methoxy}phenyl)piperazin-1-yl]phenyl}-1-[(2S,3S)-2-hydroxypentan-3-yl]-4,5-dihydro-1H-1,2,4-triazol-5-one	CMP1130	-6.70181
1131	(3R,3aS,6aR)-hexahydrofuro[2,3-b]furan-3-yl N-[(2S,3R)-3-hydroxy-4-[N-(2-methylpropyl)4-aminobenzenesulfonamido]-1-phenylbutan-2-yl]carbamate	CMP1131	-7.81893
1132	1-[(2S,4R,5S)-4-hydroxy-5-(hydroxymethyl)oxolan-2-yl]-5-methyl-1,2,3,4-tetrahydropyrimidine-2,4-dione	CMP1132	-9.45458
1133	3-{2-[4-(6-fluoro-1,2-benzoxazol-3-yl)piperidin-1-yl]ethyl}-9-hydroxy-2-methyl-4H,6H,7H,8H,9H-pyrido[1,2-a]pyrimidin-4-one	CMP1133	-6.83395
1134	N-[2-(diethylamino)ethyl]-5-{[(3Z)-5-fluoro-2-oxo-2,3-dihydro-1H-indol-3-ylidene]methyl}-2,4-dimethyl-1H-pyrrole-3-carboxamide	CMP1134	-10.3798
1135	5,8,14-triazatetracyclo[10.3.1.0^{2,11}.0^{4,9}]hexadeca-2(11),3,5,7,9-pentaene	CMP1135	-6.54536
1136	N-{2-hydroxy-5-[(1R)-1-hydroxy-2-{[(2R)-1-(4-methoxyphenyl)propan-2-yl]amino}ethyl]phenyl}formamide	CMP1136	-7.4794
1137	1-hydrazinylphthalazine	CMP1137	-2.64546
1138	(2S)-N-[(1S)-4-carbamimidamido-1-{[(1S)-1-{[(1S)-1-{[(1S)-2-carbamoyl-1-{[(1S)-1-{[(1S)-1-{[(1S)-1-{[(1S)-1-{[(1S)-1-{[(1S)-1-{[(1S)-2-carbamoyl-1-{[(1S)-2-carbamoyl-1-{[(1S)-1-({2-[(2S)-2-{[(1S,2S)-1-{[(2S)-1-[(2S)-2-[(2S)-2-{[(1S,2R)-1-{[(1S)-2-carbamoyl-1-{[(1S)-1-[({[(1S)-1-{[(1S)-2-carbamoyl-1-{[(1S,2R)-1-{[(1S)-1-carbamoyl-2-(4-hydroxyphenyl)ethyl]carbamoyl}-2-hydroxypropyl]carbamoyl}ethyl]…	CMP1138	-7.47531
1139	(2R,3S,4S,5R)-2-(2-amino-6-methoxy-9H-purin-9-yl)-5-(hydroxymethyl)oxolane-3,4-diol	CMP1139	-7.51929
1140	(2S)-2-{[(2S)-1-[(3R,6S,9S,12S,15S)-12-[(2S)-butan-2-yl]-9-(2-carbamoylethyl)-6-(carbamoylmethyl)-15-[(4-methoxyphenyl)methyl]-5,8,11,14,17-pentaoxo-1-thia-4,7,10,13,16-pentaazacycloicosane-3-carbonyl]pyrrolidin-2-yl]formamido}-N-(carbamoylmethyl)-4-methylpentanamide	CMP1140	-8.15141
1141	2-{2-[(2-chloro-6-fluorophenyl)amino]-5-methylphenyl}acetic acid	CMP1141	-3.32214
1142	(2S)-1-[(2S)-2-[(2S)-2-[(2S)-6-amino-2-[(2S)-2-{[(2S)-1-[(2S)-2-[(2S)-2-[(2S)-6-amino-2-[(2S)-6-amino-2-{2-[(2S)-2-{[(2S)-1-[(2S)-6-amino-2-{2-[(2S)-2-[(2S)-2-[(2S)-2-[(2S)-2-[(2S)-2-[(2S)-2-[(2S)-2-[(2S)-2-[(2S)-2-amino-3-hydroxypropanamido]-3-(4-hydroxyphenyl)propanamido]-3-hydroxypropanamido]-4-(methylsulfanyl)butanamido]-4-carboxybutanamido]-3-(1H-imidazol-5-yl)propanamido]-3-phenylpropanamid…	CMP1142	-10.9401
1143	5-(1-hydroxy-2-{[1-(4-hydroxyphenyl)propan-2-yl]amino}ethyl)benzene-1,3-diol	CMP1143	-8.33321
1144	N-{2-[4-({[(azepan-1-yl)carbamoyl]amino}sulfonyl)phenyl]ethyl}-5-methyl-1,2-oxazole-3-carboxamide	CMP1144	-6.8977
1145	6-[2-(tert-butylamino)-1-hydroxyethyl]-2-(hydroxymethyl)pyridin-3-ol	CMP1145	-6.95311
1146	2-hydroxy-2H,4H-benzo[d]1,3-dioxa-2-bismacyclohexan-4-one	CMP1146	-8.38659
1147	1-{[2-(3,4-dimethoxyphenyl)ethyl]amino}-3-(3-methylphenoxy)propan-2-ol	CMP1147	-6.45618
1148	(3R,4R,5S,6R)-3-amino-6-(hydroxymethyl)oxane-2,4,5-triol	CMP1148	-6.55154
1149	N-(4-{2-hydroxy-3-[(propan-2-yl)amino]propoxy}phenyl)acetamide	CMP1149	-6.87796
1150	4-amino-N-(1-ethyl-2-oxo-1,2-dihydropyrimidin-4-yl)benzene-1-sulfonamide	CMP1150	-6.00109
1151	4-amino-N-(5,6-dimethoxypyrimidin-4-yl)benzene-1-sulfonamide	CMP1151	-11.5603
1152	(4S,4aS,5aS,6S,12aS)-4-(dimethylamino)-3,6,10,12,12a-pentahydroxy-6-methyl-1,11-dioxo-N-[(pyrrolidin-1-yl)methyl]-1,4,4a,5,5a,6,11,12a-octahydrotetracene-2-carboxamide	CMP1152	-6.3276
1153	(2-hydroxyethyl)trimethylazanium; 1,3-dimethyl-2,6-dioxo-2,3,6,7-tetrahydro-1H-purin-7-ide	CMP1153	-6.60278
1154	{[(2R,3S)-1-[N-(2-methylpropyl)4-aminobenzenesulfonamido]-3-({[(3S)-oxolan-3-yloxy]carbonyl}amino)-4-phenylbutan-2-yl]oxy}phosphonic acid	CMP1154	-7.213
1155	[(2,5-dioxo-4,4-diphenylimidazolidin-1-yl)methoxy]phosphonic acid	CMP1155	-8.10711
1156	(2S,3S,4R,6S)-6-{[(2R,3S,4R,5R,6S)-6-{[(4R,5S,6S,7R,9R,10R,11E,13E,16R)-4-(acetyloxy)-10-hydroxy-5-methoxy-9,16-dimethyl-2-oxo-7-(2-oxoethyl)-1-oxacyclohexadeca-11,13-dien-6-yl]oxy}-4-(dimethylamino)-5-hydroxy-2-methyloxan-3-yl]oxy}-4-hydroxy-2,4-dimethyloxan-3-yl 3-methylbutanoate	CMP1156	-8.59214
1157	6-[(1E)-2-(cyclohexa-1,5-dien-1-yl)ethenyl]-4-methoxy-5,6-dihydro-2H-pyran-2-one	CMP1157	-8.18465
1158	6-chloro-2-methyl-1,1-dioxo-3-{[(2,2,2-trifluoroethyl)sulfanyl]methyl}-3,4-dihydro-2H-1lambda6,2,4-benzothiadiazine-7-sulfonamide	CMP1158	-8.60383
1159	7-chloro-2-ethyl-4-oxo-1,2,3,4-tetrahydroquinazoline-6-sulfonamide	CMP1159	-7.44284
1160	(6R,7R)-7-[(2R)-2-hydroxy-2-phenylacetamido]-3-{[(1-methyl-1H-1,2,3,4-tetrazol-5-yl)sulfanyl]methyl}-8-oxo-5-thia-1-azabicyclo[4.2.0]oct-2-ene-2-carboxylic acid	CMP1160	-6.93073
1161	(6R,7R)-3-{[(5-methyl-1,3,4-thiadiazol-2-yl)sulfanyl]methyl}-8-oxo-7-[2-(1H-1,2,3,4-tetrazol-1-yl)acetamido]-5-thia-1-azabicyclo[4.2.0]oct-2-ene-2-carboxylic acid	CMP1161	-7.72429
1162	(6R,7R)-7-[(2R)-2-hydroxy-2-phenylacetamido]-8-oxo-3-({[1-(sulfomethyl)-1H-1,2,3,4-tetrazol-5-yl]sulfanyl}methyl)-5-thia-1-azabicyclo[4.2.0]oct-2-ene-2-carboxylic acid	CMP1162	-7.8612
1163	(6R,7R)-7-[(2R)-2-[(4-ethyl-2,3-dioxopiperazine-1-carbonyl)amino]-2-(4-hydroxyphenyl)acetamido]-3-{[(1-methyl-1H-1,2,3,4-tetrazol-5-yl)sulfanyl]methyl}-8-oxo-5-thia-1-azabicyclo[4.2.0]oct-2-ene-2-carboxylic acid	CMP1163	-6.97801
1164	(6R,7S)-7-{4-[carbamoyl(carboxy)methylidene]-1,3-dithietane-2-amido}-7-methoxy-3-{[(1-methyl-1H-1,2,3,4-tetrazol-5-yl)sulfanyl]methyl}-8-oxo-5-thia-1-azabicyclo[4.2.0]oct-2-ene-2-carboxylic acid	CMP1164	-6.40905
1165	(6R,7S)-3-[(carbamoyloxy)methyl]-7-methoxy-8-oxo-7-[2-(thiophen-2-yl)acetamido]-5-thia-1-azabicyclo[4.2.0]oct-2-ene-2-carboxylic acid	CMP1165	-6.96739
1166	(6R,7R)-7-[(2Z)-2-(2-amino-1,3-thiazol-4-yl)-2-(methoxyimino)acetamido]-8-oxo-5-thia-1-azabicyclo[4.2.0]oct-2-ene-2-carboxylic acid	CMP1166	-8.24965
1167	(6R,7R)-7-[(2R)-2-amino-2-(cyclohexa-1,4-dien-1-yl)acetamido]-3-methyl-8-oxo-5-thia-1-azabicyclo[4.2.0]oct-2-ene-2-carboxylic acid	CMP1167	-12.3851
1168	(1S,16R)-9,10,21,25-tetramethoxy-15,15,30,30-tetramethyl-7,23-dioxa-15,30-diazaheptacyclo[22.6.2.2^{3,6}.1^{8,12}.1^{18,22}.0^{27,31}.0^{16,34}]hexatriaconta-3,5,8(34),9,11,18(33),19,21,24,26,31,35-dodecaene-15,30-diium	CMP1168	-9.6819
1169	1-[(1R,2S,3aS,3bR,5aS,7S,8S,9aS,9bS,11aS)-1,7-bis(acetyloxy)-9a,11a-dimethyl-8-(1-methylpiperidin-1-ium-1-yl)-hexadecahydro-1H-cyclopenta[a]phenanthren-2-yl]-1-methylpiperidin-1-ium	CMP1169	-8.55144
1170	4-[(1R,2S,3aS,3bR,5aS,7S,8S,9aS,9bS,11aS)-1,7-bis(acetyloxy)-8-(4,4-dimethylpiperazin-4-ium-1-yl)-9a,11a-dimethyl-hexadecahydro-1H-cyclopenta[a]phenanthren-2-yl]-1,1-dimethylpiperazin-1-ium	CMP1170	-10.2231
1171	1-[(1R,2S,3aS,3bR,5aS,7S,8S,9aS,9bS,11aS)-1,7-bis(acetyloxy)-9a,11a-dimethyl-8-(piperidin-1-yl)-hexadecahydro-1H-cyclopenta[a]phenanthren-2-yl]-1-methylpiperidin-1-ium	CMP1171	-7.06098
1172	(1S,9S)-9-{[(2S)-1-ethoxy-1-oxo-4-phenylbutan-2-yl]amino}-10-oxo-octahydro-1H-pyridazino[1,2-a][1,2]diazepine-1-carboxylic acid	CMP1172	-7.30314
1173	5-[(3,5-dibutyl-1H-1,2,4-triazol-1-yl)methyl]-2-[2-(2H-1,2,3,4-tetrazol-5-yl)phenyl]pyridine	CMP1173	-1.27619
1174	potassium(1+) ion	CMP1174	-8.24317
1175	5-ethyl-5-phenyl-1,3-diazinane-2,4,6-trione; {5-ethenyl-1-azabicyclo[2.2.2]octan-2-yl}(6-methoxyquinolin-4-yl)methanol	CMP1175	-8.51695
1176	1-({3-bromo-2-[2-(trifluoromethanesulfonamido)phenyl]-1-benzofuran-5-yl}methyl)-4-cyclopropyl-2-ethyl-1H-imidazole-5-carboxamide	CMP1176	-6.42444
1177	(8S)-7-[(2S)-2-{[(2S)-1-ethoxy-1-oxo-4-phenylbutan-2-yl]amino}propanoyl]-1,4-dithia-7-azaspiro[4.4]nonane-8-carboxylic acid	CMP1177	-10.5303
1178	2,4-dimethyl-8-{[2'-(2H-1,2,3,4-tetrazol-5-yl)-[1,1'-biphenyl]-4-yl]methyl}-5H,6H,7H,8H-pyrido[2,3-d]pyrimidin-7-one	CMP1178	-6.30322
1179	5-ethyl-5-(3-methylbutyl)-1,3-diazinane-2,4,6-trione	CMP1179	-7.22935
1180	5-(prop-2-en-1-yl)-5-(propan-2-yl)-1,3-diazinane-2,4,6-trione	CMP1180	-5.66784
1181	5-butyl-5-ethyl-1,3-diazinane-2,4,6-trione	CMP1181	-8.26525
1182	5-(cyclohept-1-en-1-yl)-5-ethyl-1,3-diazinane-2,4,6-trione	CMP1182	-7.4039
1183	5-(cyclohex-1-en-1-yl)-1,5-dimethyl-1,3-diazinane-2,4,6-trione	CMP1183	0
1184	lithium(1+) ion	CMP1184	-13.5186
1185	(1R,3aS,3bR,9bS,11aS)-1-ethynyl-7-methoxy-11a-methyl-1H,2H,3H,3aH,3bH,4H,5H,9bH,10H,11H,11aH-cyclopenta[a]phenanthren-1-ol	CMP1185	-6.62719
1186	(2S)-1-(tert-butylamino)-3-(2-cyclopentylphenoxy)propan-2-ol	CMP1186	-6.27167
1187	N1,N3-bis(2,3-dihydroxypropyl)-5-[N-(2,3-dihydroxypropyl)acetamido]-2,4,6-triiodobenzene-1,3-dicarboxamide	CMP1187	-7.0517
1188	(1R,2S)-2-(methylamino)-1-phenylpropan-1-ol	CMP1188	-4.73344
1189	methyl(2-methyl-1-phenylpropan-2-yl)amine	CMP1189	-8.24725
1190	8-hydroxy-5-[(1S,2R)-1-hydroxy-2-[(propan-2-yl)amino]butyl]-1,2-dihydroquinolin-2-one	CMP1190	-7.19326
1191	(1R)-N-(prop-2-yn-1-yl)-2,3-dihydro-1H-inden-1-amine	CMP1191	-9.8443
1192	Quinupristin	CMP1192	0
1193	aluminium	CMP1193	-1.27619
1194	calcium	CMP1194	-7.96744
1195	dihydroxyalumanyl octadecanoate	CMP1195	-1.27619
1196	magnesium(2+) oxidandiide	CMP1196	-1.27619
1197	magnesium(2+) ion	CMP1197	-9.40234
1198	2-[(1R,3aS,3bS,9aR,9bS,11aS)-1-hydroxy-9a,11a-dimethyl-7,10-dioxo-1H,2H,3H,3aH,3bH,4H,5H,7H,8H,9H,9aH,9bH,10H,11H,11aH-cyclopenta[a]phenanthren-1-yl]-2-oxoethyl acetate	CMP1198	-7.13424
1199	N-[5-(2-methoxyethoxy)pyrimidin-2-yl]benzenesulfonamide	CMP1199	-10.8747
1200	(1R,2R,3aS,3bS,5S,9aR,9bS,10S,11aS)-5-fluoro-1,10-dihydroxy-1-(2-hydroxyacetyl)-2,9a,11a-trimethyl-1H,2H,3H,3aH,3bH,4H,5H,7H,9aH,9bH,10H,11H,11aH-cyclopenta[a]phenanthren-7-one	CMP1200	-6.6644
1201	(1S,2S)-2-(2-{[3-(1H-1,3-benzodiazol-2-yl)propyl](methyl)amino}ethyl)-6-fluoro-1-(propan-2-yl)-1,2,3,4-tetrahydronaphthalen-2-yl 2-methoxyacetate	CMP1201	-3.68491
1202	sodium hydrogen carbonate	CMP1202	-10.5069
1203	methyl (1S,15R,18S,19R,20S)-18-hydroxy-3,13-diazapentacyclo[11.8.0.0^{2,10}.0^{4,9}.0^{15,20}]henicosa-2(10),4,6,8-tetraene-19-carboxylate	CMP1203	-10.7439
1204	2-(4-{2-[(4-chlorophenyl)formamido]ethyl}phenoxy)-2-methylpropanoic acid	CMP1204	-7.75682
1205	N-[(10S)-3,4,5,14-tetramethoxy-13-oxotricyclo[9.5.0.0^{2,7}]hexadeca-1(16),2(7),3,5,11,14-hexaen-10-yl]acetamide	CMP1205	-13.971
1206	(1R,2R,4R,10R,11S,14S,15S,16S,18S,19S)-10,14-dimethylspiro[hexacyclo[9.8.0.0^{2,4}.0^{5,10}.0^{14,19}.0^{16,18}]nonadecane-15,2'-oxolan]-5-ene-5',7-dione	CMP1206	-10.2436
1207	4-[(1R,3aS,3bR,5aR,7S,9aS,9bS,11aR)-7-{[(2R,4S,5S,6R)-5-{[(2S,4S,5S,6R)-5-{[(2S,4S,5S,6R)-4,5-dihydroxy-6-methyloxan-2-yl]oxy}-4-hydroxy-6-methyloxan-2-yl]oxy}-4-hydroxy-6-methyloxan-2-yl]oxy}-3a-hydroxy-9a,11a-dimethyl-hexadecahydro-1H-cyclopenta[a]phenanthren-1-yl]-2,5-dihydrofuran-2-one	CMP1207	-7.15011
1208	magnesium(2+) bis(2-hydroxybenzoate)	CMP1208	-8.14353
1209	2-(2-hydroxybenzoyloxy)benzoic acid	CMP1209	-5.69432
1210	3-[(dimethylcarbamoyl)oxy]-N,N,N-trimethylanilinium	CMP1210	-6.39811
1211	magnesium(2+) (2-hydroxyethyl)trimethylazanium tris(2-hydroxybenzoate)	CMP1211	-6.81762
1212	[(2R)-3-(2-methoxy-10H-phenothiazin-10-yl)-2-methylpropyl]dimethylamine	CMP1212	-8.11824
1213	1-(2,4-difluorophenyl)-6-fluoro-7-(3-methylpiperazin-1-yl)-4-oxo-1,4-dihydroquinoline-3-carboxylic acid	CMP1213	-12.3422
1214	(1S,2R,13R,14S,17R,18S)-17-ethynyl-2,18-dimethyl-7-oxa-6-azapentacyclo[11.7.0.0^{2,10}.0^{4,8}.0^{14,18}]icosa-4(8),5,9-trien-17-ol	CMP1214	-6.9866
1215	1-(4-amino-3,5-dichlorophenyl)-2-(tert-butylamino)ethan-1-ol	CMP1215	-5.79983
1216	3-[2-(tert-butylamino)-1-hydroxyethyl]-5-[(dimethylcarbamoyl)oxy]phenyl N,N-dimethylcarbamate	CMP1216	-5.7716
1217	(1R,2R,4S,5S,7R)-7-{[2-hydroxy-2,2-bis(thiophen-2-yl)acetyl]oxy}-9,9-dimethyl-3-oxa-9-azatricyclo[3.3.1.0^{2,4}]nonan-9-ium	CMP1217	-9.39331
1218	Ciclesonide	CMP1218	-7.53286
1219	N-[4-oxo-2-(2H-1,2,3,4-tetrazol-5-yl)-4H-chromen-8-yl]-4-(4-phenylbutoxy)benzamide	CMP1219	-7.87724
1220	3,7-dimethyl-2,3,6,7-tetrahydro-1H-purine-2,6-dione	CMP1220	-6.40378
1221	1-{[(6R,7R)-7-[(2Z)-2-(2-amino-1,3-thiazol-4-yl)-2-(methoxyimino)acetamido]-2-carboxylato-8-oxo-5-thia-1-azabicyclo[4.2.0]oct-2-en-3-yl]methyl}-1-methylpyrrolidin-1-ium	CMP1221	-6.56789
1222	(6R,7R)-3-[(acetyloxy)methyl]-7-(2-cyanoacetamido)-8-oxo-5-thia-1-azabicyclo[4.2.0]oct-2-ene-2-carboxylic acid	CMP1222	-7.56382
1223	(6R,7R)-7-[(2Z)-2-(2-amino-1,3-thiazol-4-yl)-4-carboxybut-2-enamido]-8-oxo-5-thia-1-azabicyclo[4.2.0]oct-2-ene-2-carboxylic acid	CMP1223	-6.46361
1224	(6R,7R)-7-[(2Z)-2-(2-amino-1,3-thiazol-4-yl)-2-(methoxyimino)acetamido]-3-(methoxymethyl)-8-oxo-5-thia-1-azabicyclo[4.2.0]oct-2-ene-2-carboxylic acid	CMP1224	-8.10599
1225	4-hydroxy-3-[1-(4-nitrophenyl)-3-oxobutyl]-2H-chromen-2-one	CMP1225	-8.99517
1226	2-{4-[3-(trifluoromethyl)phenyl]piperazin-1-yl}ethyl 2-{[7-(trifluoromethyl)quinolin-4-yl]amino}benzoate	CMP1226	-11.1105
1227	(1S,3aS,3bR,9aR,9bS,11aS)-9a,11a-dimethyl-7-oxo-1H,2H,3H,3aH,3bH,4H,5H,7H,8H,9H,9aH,9bH,10H,11H,11aH-cyclopenta[a]phenanthren-1-yl propanoate	CMP1227	-7.86116
1228	(2R,3S,4R,5R,6S)-5-amino-6-{[(1R,2R,3S,4R,6S)-4,6-diamino-2-{[(2S,3R,4S,5R)-4-{[(2R,3R,4R,5S,6S)-3-amino-6-(aminomethyl)-4,5-dihydroxyoxan-2-yl]oxy}-3-hydroxy-5-(hydroxymethyl)oxolan-2-yl]oxy}-3-hydroxycyclohexyl]oxy}-2-(hydroxymethyl)oxane-3,4-diol	CMP1228	-7.59164
1229	5-nitroquinolin-8-ol	CMP1229	-6.52053
1230	2-[2-(thiophene-2-carbonylsulfanyl)propanamido]acetic acid	CMP1230	-6.23858
1231	4-(dimethylamino)-1,5-dimethyl-2-phenyl-2,3-dihydro-1H-pyrazol-3-one	CMP1231	-7.68434
1232	6-methoxy-N-{[1-(prop-2-en-1-yl)pyrrolidin-2-yl]methyl}-2H-1,2,3-benzotriazole-5-carboxamide	CMP1232	-11.0737
1233	(1R,9R,10S,12R,13S,14R,16S,18R)-13-ethyl-8-methyl-8,15-diazahexacyclo[14.2.1.0^{1,9}.0^{2,7}.0^{10,15}.0^{12,17}]nonadeca-2,4,6-triene-14,18-diol	CMP1233	-7.03989
1234	5-amino-1,6-dihydro-[3,4'-bipyridin]-6-one	CMP1234	-7.89902
1235	2-benzoyl-5-methoxyphenol	CMP1235	-5.8529
1236	N-[3-(diethylamino)propyl]-N-phenyl-2,3-dihydro-1H-inden-2-amine	CMP1236	-7.3668
1237	6-{4-[bis(4-fluorophenyl)methyl]piperazin-1-yl}-N2,N4-bis(prop-2-en-1-yl)-1,3,5-triazine-2,4-diamine	CMP1237	-10.744
1238	(1R,3aS,3bR,9aR,9bS,11aS)-11a-methyl-1-(prop-2-en-1-yl)-1H,2H,3H,3aH,3bH,4H,5H,7H,8H,9H,9aH,9bH,10H,11H,11aH-cyclopenta[a]phenanthren-1-ol	CMP1238	-6.03946
1239	6-(dimethylamino)-4,4-diphenylheptan-3-yl acetate	CMP1239	-13.9882
1240	(3aS,3bR,9aR,9bS,11aS)-11a-methyl-1H,2H,3H,3aH,3bH,4H,5H,7H,8H,9H,9aH,9bH,10H,11H,11aH-cyclopenta[a]phenanthrene-1,7-dione	CMP1240	-7.008
1241	1,5-dimethyl-2-phenyl-2,3-dihydro-1H-pyrazol-3-one	CMP1241	-8.82569
1242	(1R,3S,5Z)-5-{2-[(1R,3aS,4E,7aR)-7a-methyl-1-[(2R)-6-methylheptan-2-yl]-octahydro-1H-inden-4-ylidene]ethylidene}-4-methylidenecyclohexane-1,3-diol	CMP1242	-7.69735
1243	3-ethyl-3-phenylpiperidine-2,6-dione	CMP1243	-8.15447
1244	3-[(1E)-2-phenyldiazen-1-yl]pyridine-2,6-diamine	CMP1244	-6.39857
1245	N-{3-methyl-1-[2-(thiophen-2-yl)ethyl]piperidin-4-yl}-N-phenylpropanamide	CMP1245	-4.9013
1246	4-hydroxybutanoic acid	CMP1246	-6.19093
1247	[2-(5-methoxy-1H-indol-3-yl)ethyl]bis(propan-2-yl)amine	CMP1247	-6.28668
1248	1-(7-methoxy-2H-1,3-benzodioxol-5-yl)propan-2-amine	CMP1248	-13.8894
1249	(3aS,3bR,9aR,9bS,11aS)-11a-methyl-1H,2H,3H,3aH,3bH,4H,6H,7H,8H,9H,9aH,9bH,10H,11H,11aH-cyclopenta[a]phenanthrene-1,7-dione	CMP1249	-6.23953
1250	[4,4-bis(thiophen-2-yl)but-3-en-2-yl]dimethylamine	CMP1250	-7.41395
1251	3-[2-(dimethylamino)ethyl]-1H-indol-5-ol	CMP1251	-7.64946
1252	1-(1H-indol-3-yl)propan-2-amine	CMP1252	-8.4093
1253	4-methyl-5-phenyl-4,5-dihydro-1,3-oxazol-2-amine	CMP1253	-9.29669
1254	(1S,2R,6S,14R,15R,16R)-16-(2-hydroxypentan-2-yl)-15-methoxy-3-methyl-13-oxa-3-azahexacyclo[13.2.2.1^{2,8}.0^{1,6}.0^{6,14}.0^{7,12}]icosa-7,9,11-trien-11-ol	CMP1254	-14.801
1255	(3aS,3bR,5aS,9aR,9bS,11aS)-9a,11a-dimethyl-1H,2H,3H,3aH,3bH,4H,5H,5aH,6H,7H,9aH,9bH,10H,11H,11aH-cyclopenta[a]phenanthrene-1,7-dione	CMP1255	-10.148
1256	(1S,5R,13R,14S,17R)-10-(acetyloxy)-4-methyl-12-oxa-4-azapentacyclo[9.6.1.0^{1,13}.0^{5,17}.0^{7,18}]octadeca-7(18),8,10,15-tetraen-14-yl acetate	CMP1256	-7.47497
1257	N-[1-(2-hydroxy-2-phenylethyl)piperidin-4-yl]-N-phenylpropanamide	CMP1257	-6.30418
1258	[1-(2H-1,3-benzodioxol-5-yl)propan-2-yl](methyl)amine	CMP1258	-11.9241
1259	(1S,3aS,3bR,7S,9aR,9bS,11aS)-11a-methyl-1H,2H,3H,3aH,3bH,4H,6H,7H,8H,9H,9aH,9bH,10H,11H,11aH-cyclopenta[a]phenanthrene-1,7-diol	CMP1259	-12.0715
1260	5-androstenedione	CMP1260	-6.38298
1261	2-[2,5-dimethoxy-4-(propylsulfanyl)phenyl]ethan-1-amine	CMP1261	-8.00286
1262	4-[4-(2-oxo-3-propanoyl-2,3-dihydro-1H-1,3-benzodiazol-1-yl)piperidin-1-yl]-2,2-diphenylbutanenitrile	CMP1262	-7.48204
1263	diethyl[2-(1H-indol-3-yl)ethyl]amine	CMP1263	-5.40352
1264	2-(dimethylamino)ethyl 2-ethoxy-2,2-diphenylacetate	CMP1264	-7.09571
1265	(2-{2-[(4-ethoxyphenyl)methyl]-5-nitro-1H-1,3-benzodiazol-1-yl}ethyl)diethylamine	CMP1265	-7.24938
1266	N-ethyl-3-phenylbicyclo[2.2.1]heptan-2-amine	CMP1266	-6.96453
1267	ethyl 1-{2-[(oxolan-2-yl)methoxy]ethyl}-4-phenylpiperidine-4-carboxylate	CMP1267	-5.5991
1268	1-(2,5-dimethoxyphenyl)propan-2-amine	CMP1268	-10.4242
1269	(1S,5R,13R,14S,17R)-10-ethoxy-4-methyl-12-oxa-4-azapentacyclo[9.6.1.0^{1,13}.0^{5,17}.0^{7,18}]octadeca-7(18),8,10,15-tetraen-14-ol	CMP1269	-5.80618
1270	1-(4-ethyl-2,5-dimethoxyphenyl)propan-2-amine	CMP1270	-5.22662
1271	[4,4-bis(thiophen-2-yl)but-3-en-2-yl](ethyl)methylamine	CMP1271	-8.78192
1272	Acetorphine	CMP1272	-6.92964
1273	N-phenyl-N-{1-[1-(thiophen-2-yl)propan-2-yl]piperidin-4-yl}propanamide	CMP1273	-13.075
1274	(1S,3aS,3bR,4R,9aR,9bS,11aS)-1-hydroxy-1,4,9a,11a-tetramethyl-1H,2H,3H,3aH,3bH,4H,5H,7H,8H,9H,9aH,9bH,10H,11H,11aH-cyclopenta[a]phenanthren-7-one	CMP1274	-7.4829
1275	1-(4-methoxyphenyl)propan-2-amine	CMP1275	-6.59241
1276	(3R,4R)-1,3-dimethyl-4-phenylpiperidin-4-yl propanoate	CMP1276	-14.9668
1277	(1S,2R,5S,10R,11S,14S,15S)-2,14,15-trimethyltetracyclo[8.7.0.0^{2,7}.0^{11,15}]heptadec-6-ene-5,14-diol	CMP1277	-5.6324
1278	ethyl 4-(morpholin-4-yl)-2,2-diphenylbutanoate	CMP1278	-8.89852
1279	13-bromo-2-(2-fluorophenyl)-3-oxa-6,9-diazatricyclo[8.4.0.0^{2,6}]tetradeca-1(10),11,13-trien-8-one	CMP1279	-11.4716
1280	(1S,5R,13R,14S,17R)-14-hydroxy-10-methoxy-4,4-dimethyl-12-oxa-4-azapentacyclo[9.6.1.0^{1,13}.0^{5,17}.0^{7,18}]octadeca-7(18),8,10,15-tetraen-4-ium bromide	CMP1280	-7.28785
1281	1-methyl-4-phenylpiperidin-4-yl propanoate	CMP1281	-14.9609
1282	(1S,2S,5R,7S,10R,11S,14S,15S)-2,14,15-trimethyltetracyclo[8.7.0.0^{2,7}.0^{11,15}]heptadecane-5,14-diol	CMP1282	-8.70258
1283	Cyprenorphine	CMP1283	-12.1772
1284	(1S,3aS,3bR,5aS,9aR,9bS,11aS)-1-hydroxy-9a,11a-dimethyl-1H,2H,3H,3aH,3bH,4H,5H,5aH,6H,7H,9aH,9bH,10H,11H,11aH-cyclopenta[a]phenanthren-7-one	CMP1284	-7.75481
1285	1,3-dimethyl-7-{2-[(1-phenylpropan-2-yl)amino]ethyl}-2,3,6,7-tetrahydro-1H-purine-2,6-dione	CMP1285	-5.19141
1286	5,5-diethyl-1,3-diazinane-2,4,6-trione	CMP1286	-6.26531
1287	1-(4-bromo-2,5-dimethoxyphenyl)propan-2-amine	CMP1287	-12.7165
1288	(1S,3aS,3bR,9aR,9bS,11aS)-1,6-dihydroxy-9a,11a-dimethyl-1H,2H,3H,3aH,3bH,4H,5H,7H,8H,9H,9aH,9bH,10H,11H,11aH-cyclopenta[a]phenanthren-7-one	CMP1288	-6.77895
1289	(1S,2S)-2-amino-1-phenylpropan-1-ol	CMP1289	-6.63514
1290	N-[2-ethyl-2-(3-methoxyphenyl)butyl]-4-hydroxybutanamide	CMP1290	-7.34999
1291	[2-(1H-indol-3-yl)ethyl]dimethylamine	CMP1291	-7.87921
1292	7-chloro-1-methyl-2-oxo-5-phenyl-2,3-dihydro-1H-1,4-benzodiazepin-3-yl N,N-dimethylcarbamate	CMP1292	-8.84203
1293	5-phenyl-4,5-dihydro-1,3-oxazol-2-amine	CMP1293	-7.43632
1294	4,4-diphenyl-6-(piperidin-1-yl)heptan-3-one	CMP1294	-11.6942
1295	(1S,3aS,3bR,9aR,9bS,11aS)-1-ethyl-11a-methyl-1H,2H,3H,3aH,3bH,4H,5H,7H,8H,9H,9aH,9bH,10H,11H,11aH-cyclopenta[a]phenanthren-1-ol	CMP1295	-3.41838
1296	2,2,2-trichloroethane-1,1-diol 2-(trimethylazaniumyl)acetate	CMP1296	-6.79982
1297	1,5-dimethyl-2-phenyl-2,3-dihydro-1H-pyrazol-3-one; bis(2,2,2-trichloroethane-1,1-diol)	CMP1297	-8.20178
1298	2-sulfanylidene-5-({5-[2-(trifluoromethyl)phenyl]furan-2-yl}methyl)-1,3-diazinane-4,6-dione	CMP1298	-9.02495
1299	(1R,2R,6S)-19-(2-hydroxypentan-2-yl)-15-methoxy-3-methyl-13-oxa-3-azahexacyclo[13.2.2.1^{2,8}.0^{1,6}.0^{6,14}.0^{7,12}]icosa-7,9,11,16-tetraen-11-ol	CMP1299	-6.68978
1300	(3R,6R)-6-(dimethylamino)-4,4-diphenylheptan-3-ol	CMP1300	-7.43305
1301	(3S,4R)-3-ethyl-1-methyl-4-phenylpiperidin-4-yl propanoate	CMP1301	-14.4107
1302	Oxabolone	CMP1302	-8.09056
1303	1-(3-cyano-3,3-diphenylpropyl)-4-phenylpiperidine-4-carboxylic acid	CMP1303	-6.11836
1304	N-{2-[methyl(2-phenylethyl)amino]propyl}-N-phenylpropanamide	CMP1304	-15.1251
1305	(1S,3aS,3bR,5aS,7R,9aR,9bS,11aS)-9a,11a-dimethyl-1H,2H,3H,3aH,3bH,4H,5H,5aH,6H,7H,9aH,9bH,10H,11H,11aH-cyclopenta[a]phenanthrene-1,7-diol	CMP1305	-5.6305
1306	ethyl 1-[2-(2-hydroxyethoxy)ethyl]-4-phenylpiperidine-4-carboxylate	CMP1306	-7.47636
1307	1-phenylcyclohexan-1-amine	CMP1307	-8.40908
1308	1-(2H-1,3-benzodioxol-5-yl)propan-2-amine	CMP1308	-9.04436
1309	7-chloro-5-(2-chlorophenyl)-2,3-dihydro-1H-1,4-benzodiazepin-2-one	CMP1309	-11.778
1310	(1S,5R,13R,14S,17S)-4-methyl-12-oxa-4-azapentacyclo[9.6.1.0^{1,13}.0^{5,17}.0^{7,18}]octadeca-7(18),8,10-triene-10,14,17-triol	CMP1310	-14.9609
1311	(1S,2S,5S,7S,10R,11S,14S,15S)-2,14,15-trimethyltetracyclo[8.7.0.0^{2,7}.0^{11,15}]heptadecane-5,14-diol	CMP1311	-16.4623
1312	(1S,2S,10S,13R,14S,17S,18S)-2,17,18-trimethyl-6-oxa-5,7-diazapentacyclo[11.7.0.0^{2,10}.0^{4,8}.0^{14,18}]icosa-4,7-dien-17-ol	CMP1312	-7.21609
1313	(1R,2R,3S,5S)-3-(benzoyloxy)-8-methyl-8-azabicyclo[3.2.1]octane-2-carboxylic acid	CMP1313	-5.2706
1314	1-(3,4,5-trimethoxyphenyl)propan-2-amine	CMP1314	-6.29268
1315	ethyl 1-[2-(benzyloxy)ethyl]-4-phenylpiperidine-4-carboxylate	CMP1315	-6.66665
1316	1-[1-(thiophen-2-yl)cyclohexyl]piperidine	CMP1316	-12.0854
1317	(1S,3aS,3bR,9aR,9bS,11aS)-6-chloro-1-hydroxy-9a,11a-dimethyl-1H,2H,3H,3aH,3bH,4H,5H,7H,8H,9H,9aH,9bH,10H,11H,11aH-cyclopenta[a]phenanthren-7-one	CMP1317	-6.00808
1318	(3S,6R)-6-(dimethylamino)-4,4-diphenylheptan-3-yl acetate	CMP1318	-6.32085
1319	(2-{2-[(4-chlorophenyl)methyl]-5-nitro-1H-1,3-benzodiazol-1-yl}ethyl)diethylamine	CMP1319	-12.2254
1320	(1S,3aS,3bR,7S,9aR,9bS,11aS)-9a,11a-dimethyl-1H,2H,3H,3aH,3bH,4H,6H,7H,8H,9H,9aH,9bH,10H,11H,11aH-cyclopenta[a]phenanthrene-1,7-diol	CMP1320	-6.28383
1321	(1R,2R,3S,5S)-3-hydroxy-8-methyl-8-azabicyclo[3.2.1]octane-2-carboxylic acid	CMP1321	-12.0777
1322	(1S,3aS,3bR,7S,9aR,9bS,11aS)-9a,11a-dimethyl-1H,2H,3H,3aH,3bH,4H,5H,7H,8H,9H,9aH,9bH,10H,11H,11aH-cyclopenta[a]phenanthrene-1,7-diol	CMP1322	-6.56481
1323	1-(2-chlorophenyl)-2-methylpropan-2-amine	CMP1323	-5.66184
1324	1-(2,5-dimethoxy-4-methylphenyl)propan-2-amine	CMP1324	-7.07431
1325	(3S)-3-methyl-4-(morpholin-4-yl)-2,2-diphenyl-1-(pyrrolidin-1-yl)butan-1-one	CMP1325	-12.4472
1326	(1S,3aS,3bR,5aS,7R,9aS,9bS,11aS)-9a,11a-dimethyl-hexadecahydro-1H-cyclopenta[a]phenanthrene-1,7-diol	CMP1326	-12.8825
1327	Desomorphine	CMP1327	-6.93859
1328	N-phenyl-N-[1-(1-phenylpropan-2-yl)piperidin-4-yl]acetamide	CMP1328	-4.80321
1329	[4,4-bis(thiophen-2-yl)but-3-en-2-yl]diethylamine	CMP1329	-5.55197
1330	2-methyl-4-(2,2,2-trichloro-1-hydroxyethoxy)pentan-2-ol	CMP1330	-6.85631
1331	methyl 1-(2-phenylethyl)-4-(N-phenylpropanamido)piperidine-4-carboxylate	CMP1331	-12.0747
1332	(3aS,3bR,9aR,9bS,11aS)-9a,11a-dimethyl-1H,2H,3H,3aH,3bH,4H,5H,7H,8H,9H,9aH,9bH,10H,11H,11aH-cyclopenta[a]phenanthrene-1,7-dione	CMP1332	-6.1716
1333	2-(4-bromo-2,5-dimethoxyphenyl)ethan-1-amine	CMP1333	-10.1933
1334	(1S,5R,13R,14S,17R)-10-methoxy-4-methyl-12-oxa-4-azapentacyclo[9.6.1.0^{1,13}.0^{5,17}.0^{7,18}]octadeca-7(18),8,10-trien-14-yl acetate	CMP1334	-6.1297
1335	1-(piperidin-1-yl)cyclohexane-1-carbonitrile	CMP1335	-12.3105
1336	17alpha-methyl-4-hydroxynandrolone	CMP1336	-12.18
1337	(1S,3aS,3bR,9aR,9bS,11aS)-1-hydroxy-9a,11a-dimethyl-1H,2H,3H,3aH,3bH,4H,5H,7H,9aH,9bH,10H,11H,11aH-cyclopenta[a]phenanthren-7-one	CMP1337	-6.02668
1338	1-methyl-4-phenyl-3-(prop-2-en-1-yl)piperidin-4-yl propanoate	CMP1338	-11.8612
1339	(1S,3aS,3bR,9aR,9bS,11aS)-11a-ethyl-1-hydroxy-1H,2H,3H,3aH,3bH,4H,5H,7H,8H,9H,9aH,9bH,10H,11H,11aH-cyclopenta[a]phenanthren-7-one	CMP1339	-7.56746
1340	5-(2-fluorophenyl)-1-methyl-7-nitro-2,3-dihydro-1H-1,4-benzodiazepin-2-one	CMP1340	-7.02161
1341	ethyl 7-chloro-5-(2-fluorophenyl)-2-oxo-2,3-dihydro-1H-1,4-benzodiazepine-3-carboxylate	CMP1341	-8.65658
1342	1-(1H-indol-3-yl)butan-2-amine	CMP1342	-10.7652
1343	(1R,9R,10S,13R)-3,4-dimethoxy-17-methyl-17-azatetracyclo[7.5.3.0^{1,10}.0^{2,7}]heptadeca-2(7),3,5-triene-10,13-diol	CMP1343	-8.3392
1344	Diprenorphine	CMP1344	-6.83882
1345	1-(1-phenylcyclohexyl)pyrrolidine	CMP1345	-5.13737
1346	3-[(1-phenylpropan-2-yl)amino]propanenitrile	CMP1346	-10.7364
1347	(1S,5R,13R,14S,17R)-10-methoxy-4-methyl-12-oxa-4-azapentacyclo[9.6.1.0^{1,13}.0^{5,17}.0^{7,18}]octadeca-7,9,11(18)-trien-14-ol	CMP1347	-6.27539
1348	(3R,4R)-3-ethyl-1-methyl-4-phenylpiperidin-4-yl propanoate	CMP1348	-9.60944
1349	13-chloro-2-(2-chlorophenyl)-3-oxa-6,9-diazatricyclo[8.4.0.0^{2,6}]tetradeca-1(10),11,13-trien-8-one	CMP1349	-13.8991
1350	(1S,2R,5S,10R,11S,14S,15S)-15-methyltetracyclo[8.7.0.0^{2,7}.0^{11,15}]heptadec-6-ene-5,14-diol	CMP1350	-6.00808
1351	(3R,6R)-6-(dimethylamino)-4,4-diphenylheptan-3-yl acetate	CMP1351	-5.63502
1352	1-(4-chlorophenyl)-2-methylpropan-2-amine	CMP1352	-6.71526
1353	N-phenyl-N-[1-(1-phenylpropan-2-yl)piperidin-4-yl]propanamide	CMP1353	-7.60748
1354	7-bromo-5-(pyridin-2-yl)-2,3-dihydro-1H-1,4-benzodiazepin-2-one	CMP1354	-8.19132
1355	5-(2-chlorophenyl)-7-ethyl-1-methyl-1H,2H,3H-thieno[2,3-e][1,4]diazepin-2-one	CMP1355	-6.50526
1356	(2S)-2-amino-1-phenylpropan-1-one	CMP1356	-12.0768
1357	(3aS,3bR,5aS,9aS,9bS,11aS)-9a,11a-dimethyl-hexadecahydro-1H-cyclopenta[a]phenanthrene-1,7-dione	CMP1357	-6.6596
1358	4-phenyl-1-(2-phenylethyl)piperidin-4-yl acetate	CMP1358	-5.12578
1359	2,2,2-trichloroethane-1,1-diol	CMP1359	-13.0613
1360	(1S,3aS,3bR,4S,9aR,9bS,11aS)-1-hydroxy-1,4,9a,11a-tetramethyl-1H,2H,3H,3aH,3bH,4H,5H,7H,8H,9H,9aH,9bH,10H,11H,11aH-cyclopenta[a]phenanthren-7-one	CMP1360	-11.6741
1361	(1S,5R,13R,14S,17R)-4-methyl-12-oxa-4-azapentacyclo[9.6.1.0^{1,13}.0^{5,17}.0^{7,18}]octadeca-7(18),8,10-triene-10,14-diol	CMP1361	-8.48629
1362	[1-(2H-1,3-benzodioxol-5-yl)propan-2-yl](ethyl)amine	CMP1362	-8.22354
1363	7-chloro-5-(2-fluorophenyl)-1-methyl-2,3-dihydro-1H-1,4-benzodiazepin-2-one	CMP1363	-12.7043
1364	(1S,4S,5R,13R,14S,17R)-14-hydroxy-10-methoxy-4-methyl-12-oxa-4-azapentacyclo[9.6.1.0^{1,13}.0^{5,17}.0^{7,18}]octadeca-7(18),8,10,15-tetraen-4-ium-4-olate	CMP1364	-11.5868
1365	(1S,3aS,3bS,9aR,9bS,10R,11aS)-1,10-dihydroxy-1,9a,11a-trimethyl-7-oxo-1H,2H,3H,3aH,3bH,4H,5H,7H,9aH,9bH,10H,11H,11aH-cyclopenta[a]phenanthrene-8-carbaldehyde	CMP1365	-7.02318
1366	N-[1-(2-hydroxy-2-phenylethyl)-3-methylpiperidin-4-yl]-N-phenylpropanamide	CMP1366	-7.54074
1367	N-[3-methyl-1-(2-phenylethyl)piperidin-4-yl]-N-phenylpropanamide	CMP1367	-12.4758
1368	(1S,3aS,3bR,5aS,9aR,9bS,11aS)-1-hydroxy-1,9a,11a-trimethyl-1H,2H,3H,3aH,3bH,4H,5H,5aH,6H,7H,9aH,9bH,10H,11H,11aH-cyclopenta[a]phenanthren-7-one	CMP1368	-11.2453
1369	(1S,5R,13R,14S,17R)-10-(benzyloxy)-4-methyl-12-oxa-4-azapentacyclo[9.6.1.0^{1,13}.0^{5,17}.0^{7,18}]octadeca-7(18),8,10,15-tetraen-14-ol	CMP1369	-1.58933
1370	tetrasilicon(4+) ion aluminium(3+) ion magnesium(2+) ion tetrahydrate hydroxide decaoxidandiide	CMP1370	-4.67648
1371	dialuminium(3+) ion [(trioxidosilyl)oxy]silanetris(olate) dihydrate	CMP1371	-6.09473
1372	(2S)-1-phenylpropan-2-amine	CMP1372	-4.8693
1373	methyl[(2S)-1-phenylpropan-2-yl]amine	CMP1373	-6.14451
1374	3-acetamido-2,4,6-triiodo-5-(N-methylacetamido)-N-[(2R,3R,4S,5R)-3,4,5,6-tetrahydroxy-1-oxohexan-2-yl]benzamide	CMP1374	-6.8027
1375	(2S,3S)-3,4-dimethyl-2-phenylmorpholine	CMP1375	-6.17664
1376	1-[2-(prop-2-en-1-yloxy)phenoxy]-3-[(propan-2-yl)amino]propan-2-ol	CMP1376	-6.66133
1377	4-amino-N-(4-methylpyrimidin-2-yl)benzene-1-sulfonamide	CMP1377	-7.04952
1378	4-amino-N-(4,6-dimethylpyrimidin-2-yl)benzene-1-sulfonamide	CMP1378	-5.95596
1379	disodium (2S)-2-amino-3-[4-(4-hydroxy-3,5-diiodophenoxy)-3,5-diiodophenyl]propanoate (2S)-2-amino-3-[4-(4-hydroxy-3-iodophenoxy)-3,5-diiodophenyl]propanoate	CMP1379	-14.2328
1380	(4R)-4-[(1R,3aS,3bR,4S,5aS,7R,9aS,9bS,11aR)-4,7-dihydroxy-9a,11a-dimethyl-hexadecahydro-1H-cyclopenta[a]phenanthren-1-yl]pentanoic acid	CMP1380	-7.9883
1381	14-chloro-4,10-dimethyl-2-phenyl-3-oxa-7,10-diazatricyclo[9.4.0.0^{2,7}]pentadeca-1(11),4,12,14-tetraene-6,9-dione	CMP1381	-7.35633
1382	7-chloro-1-(cyclopropylmethyl)-5-phenyl-2,3-dihydro-1H-1,4-benzodiazepin-2-one	CMP1382	-7.15485
1383	7-chloro-5-(2-fluorophenyl)-1-(2,2,2-trifluoroethyl)-2,3-dihydro-1H-1,4-benzodiazepine-2-thione	CMP1383	-10.8051
1384	(1R,9S,12S,15R,16E,18R,19R,21R,23S,24E,26E,28E,30S,32S,35R)-1,18-dihydroxy-12-[(2R)-1-[(1S,3R,4R)-4-(2-hydroxyethoxy)-3-methoxycyclohexyl]propan-2-yl]-19,30-dimethoxy-15,17,21,23,29,35-hexamethyl-11,36-dioxa-4-azatricyclo[30.3.1.0鈦?鈦筣hexatriaconta-16,24,26,28-tetraene-2,3,10,14,20-pentone	CMP1384	-10.0439
1385	(3R)-1-azabicyclo[2.2.2]octan-3-yl (1S)-1-phenyl-1,2,3,4-tetrahydroisoquinoline-2-carboxylate	CMP1385	-1.24631
1386	iron	CMP1386	-1.24631
1387	zinc	CMP1387	-7.8757
1388	3-[7-chloro-5-(2-fluorophenyl)-3-hydroxy-2-oxo-2,3-dihydro-1H-1,4-benzodiazepin-1-yl]propanenitrile	CMP1388	-6.74783
1389	7-nitro-5-phenyl-2,3-dihydro-1H-1,4-benzodiazepin-2-one	CMP1389	-5.46468
1390	(2Z)-7-{[(2R)-2-amino-2-carboxyethyl]sulfanyl}-2-{[(1S)-2,2-dimethylcyclopropyl]formamido}hept-2-enoic acid	CMP1390	-6.49269
1391	(5R,6S)-3-({2-[(E)-(aminomethylidene)amino]ethyl}sulfanyl)-6-[(1R)-1-hydroxyethyl]-7-oxo-1-azabicyclo[3.2.0]hept-2-ene-2-carboxylic acid	CMP1391	-5.97217
1392	2,6-di-tert-butyl-4-({2-[(3,5-di-tert-butyl-4-hydroxyphenyl)sulfanyl]propan-2-yl}sulfanyl)phenol	CMP1392	-6.67732
1393	2-(5-benzoylthiophen-2-yl)propanoic acid	CMP1393	-6.7672
1394	(2S)-N-[(2S,4S,5S)-5-[2-(2,6-dimethylphenoxy)acetamido]-4-hydroxy-1,6-diphenylhexan-2-yl]-3-methyl-2-(2-oxo-1,3-diazinan-1-yl)butanamide	CMP1394	-6.21133
1395	1-[(ethoxycarbonyl)oxy]ethyl (2S,5R,6R)-6-[(2R)-2-amino-2-phenylacetamido]-3,3-dimethyl-7-oxo-4-thia-1-azabicyclo[3.2.0]heptane-2-carboxylate	CMP1395	-6.85893
1396	(2S,5R,6R)-6-(2,6-dimethoxybenzamido)-3,3-dimethyl-7-oxo-4-thia-1-azabicyclo[3.2.0]heptane-2-carboxylic acid	CMP1396	-6.4695
1397	[(2S,5R,6R)-6-[(2R)-2-amino-2-phenylacetamido]-3,3-dimethyl-7-oxo-4-thia-1-azabicyclo[3.2.0]heptane-2-carbonyloxy]methyl 2,2-dimethylpropanoate	CMP1397	-7.75365
1398	[(2S,5R,6R)-6-{[(azepan-1-yl)methylidene]amino}-3,3-dimethyl-7-oxo-4-thia-1-azabicyclo[3.2.0]heptane-2-carbonyloxy]methyl 2,2-dimethylpropanoate	CMP1398	-5.76386
1399	(2S,3S,5R)-3-methyl-4,4,7-trioxo-3-[(1H-1,2,3-triazol-1-yl)methyl]-4lambda6-thia-1-azabicyclo[3.2.0]heptane-2-carboxylic acid	CMP1399	-6.59461
1400	(2S,5R,6R)-6-[(2R)-2-carboxy-2-(thiophen-3-yl)acetamido]-3,3-dimethyl-7-oxo-4-thia-1-azabicyclo[3.2.0]heptane-2-carboxylic acid	CMP1400	-7.71844
1401	10-[3-(4-hydroxypiperidin-1-yl)propyl]-10H-phenothiazine-2-carbonitrile	CMP1401	-9.46751
1402	4-[3,5-bis(2-hydroxyphenyl)-1H-1,2,4-triazol-1-yl]benzoic acid	CMP1402	-9.12869
1403	2-[(2-amino-6-oxo-6,9-dihydro-3H-purin-9-yl)methoxy]-3-hydroxypropyl (2S)-2-amino-3-methylbutanoate	CMP1403	-6.13993
1404	2-({4-[(7-chloroquinolin-4-yl)amino]pentyl}(ethyl)amino)ethan-1-ol	CMP1404	-5.42641
1405	pentyl nitrite	CMP1405	-4.90361
1406	(2R,3S)-1,3,4-tris(nitrooxy)butan-2-yl nitrate	CMP1406	-7.98739
1407	1-{10-[3-(dimethylamino)propyl]-10H-phenothiazin-2-yl}ethan-1-one	CMP1407	-6.93073
1408	1-{10-[2-(dimethylamino)propyl]-10H-phenothiazin-2-yl}ethan-1-one	CMP1408	-7.10696
1409	ethylbis(3-phenylpropyl)amine	CMP1409	-7.22825
1410	3-ethyl-2-methyl-5-[(morpholin-4-yl)methyl]-4,5,6,7-tetrahydro-1H-indol-4-one	CMP1410	-9.96454
1411	2-methyl-9-phenyl-1H,2H,3H,4H,9H-indeno[2,1-c]pyridine	CMP1411	-6.36856
1412	dimethyl[3-phenyl-3-(pyridin-2-yl)propyl]amine	CMP1412	-8.48899
1413	10-{3-[4-(2-hydroxyethyl)piperidin-1-yl]propyl}-N,N-dimethyl-10H-phenothiazine-2-sulfonamide	CMP1413	-7.43237
1414	N,N-dimethyl-10-[3-(4-methylpiperazin-1-yl)propyl]-10H-phenothiazine-2-sulfonamide	CMP1414	-9.24779
1415	(9Z)-N,N-dimethyl-9-[3-(4-methylpiperazin-1-yl)propylidene]-9H-thioxanthene-2-sulfonamide	CMP1415	-9.57596
1416	2-(4-{3-[(9Z)-2-chloro-9H-thioxanthen-9-ylidene]propyl}piperazin-1-yl)ethan-1-ol	CMP1416	-5.4551
1417	(3-carbamoyl-3,3-diphenylpropyl)(methyl)bis(propan-2-yl)azanium	CMP1417	-6.95213
1418	benzyl(methyl)(prop-2-yn-1-yl)amine	CMP1418	-6.13293
1419	(2S,4R)-N-[(1R,2R)-2-hydroxy-1-[(2R,3R,4S,5R,6R)-3,4,5-trihydroxy-6-(methylsulfanyl)oxan-2-yl]propyl]-1-methyl-4-propylpyrrolidine-2-carboxamide	CMP1419	-7.1059
1420	5-chloro-3-(4-methanesulfonylphenyl)-6'-methyl-2,3'-bipyridine	CMP1420	-7.3412
1421	1-[(2R,3R,4S,5R)-3,4-dihydroxy-5-(hydroxymethyl)oxolan-2-yl]-5-fluoro-1,2,3,4-tetrahydropyrimidine-2,4-dione	CMP1421	-6.43928
1422	N-(4-{[(1R)-1-(hydroxycarbamoyl)-2-methylpropyl][2-(morpholin-4-yl)ethyl]sulfamoyl}phenyl)-4-pentylbenzamide	CMP1422	-5.91264
1423	methyl nonanoate	CMP1423	-6.62206
1424	[({[(2R,3R,4S,5R)-3,4-dihydroxy-5-[(phosphonooxy)methyl]oxolan-2-yl]oxy}(hydroxy)phosphoryl)oxy]phosphonic acid	CMP1424	-7.77282
1425	(2S,3R,4S,5S,6R)-2-{[(2R,3S,4R,5R,6S)-6-{[(2R,3S,4S,5R,6S)-5-fluoro-4,6-dihydroxy-2-(hydroxymethyl)oxan-3-yl]oxy}-4,5-dihydroxy-2-(hydroxymethyl)oxan-3-yl]oxy}-6-(hydroxymethyl)oxane-3,4,5-triol	CMP1425	-9.96296
1426	(2S)-2-amino-3-[(1R)-4-hydroxy-6-oxo-3-[2-(pyridin-2-yl)hydrazin-1-yl]cyclohexa-2,4-dien-1-yl]propanoic acid	CMP1426	-5.12819
1427	(4R)-2,2-dimethyl-1,3-thiazolidine-4-carboxylic acid	CMP1427	-8.03219
1428	(3S,7S,11S)-3,7,11,15-tetramethylhexadecan-1-ol	CMP1428	-4.88785
1429	(2R,3R,4R,5S)-hexane-1,2,3,4,5,6-hexol	CMP1429	-6.65896
1430	4-formyl-3-hydroxy-1,2-dimethyl-5-[(phosphonooxy)methyl]pyridin-1-ium	CMP1430	-7.51293
1431	(5R)-6-[4-({2-[(3-iodophenyl)methyl]-3-oxocyclohex-1-en-1-yl}amino)phenyl]-5-methyl-2,3,4,5-tetrahydropyridazin-3-one	CMP1431	-7.36207
1432	2-[(4Z)-4-[(4-amino-1H-indol-3-yl)methylidene]-2-[(1R,2R)-1-amino-2-hydroxypropyl]-5-oxo-4,5-dihydro-1H-imidazol-1-yl]acetic acid	CMP1432	-6.13689
1433	(2R,3S,4S,5R,6R)-2-(hydroxymethyl)-6-methoxyoxane-3,4,5-triol	CMP1433	-7.77221
1434	{[(2R,3S,5R)-3-hydroxy-5-(5-methyl-2,4-dioxo-1,2,3,4-tetrahydropyrimidin-1-yl)oxolan-2-yl]methoxy}phosphonic acid	CMP1434	-10.0647
1435	3-(3,6-dihydroxy-9H-xanthen-9-yl)propanoic acid	CMP1435	-9.60233
1436	5,7-dihydroxy-3-(4-hydroxyphenyl)-4H-chromen-4-one	CMP1436	-4.598
1437	(2S)-2-acetamido-4-(methylsulfanyl)butanoic acid	CMP1437	-6.80269
1438	(5R)-5-(4-methoxy-3-propoxyphenyl)-5-methyl-1,3-oxazolidin-2-one	CMP1438	-5.41861
1439	(2R,3R,4R,5S,6R)-6-(hydroxymethyl)-2-methoxy-5-sulfanyloxane-3,4-diol	CMP1439	-8.26073
1440	2-amino-9-[(2R,3R,4S,5R)-5-({[({[({[(2R,3S,4R,5R)-5-(6-amino-9H-purin-9-yl)-3,4-dihydroxyoxolan-2-yl]methoxy}(hydroxy)phosphoryl)oxy](hydroxy)phosphoryl}oxy)(hydroxy)phosphoryl]oxy}methyl)-3,4-dihydroxyoxolan-2-yl]-7-methyl-6-oxo-6,7-dihydro-3H-9lambda5-purin-9-ylium	CMP1440	-7.33251
1441	(2E)-3-(2-hydroxyphenyl)prop-2-enoic acid	CMP1441	-10.3916
1442	(2R,4aR,6R,7R,8R,8aR)-7,8-dihydroxy-6-methoxy-2-methyl-hexahydro-2H-pyrano[3,2-d][1,3]dioxine-2-carboxylic acid	CMP1442	-7.25969
1443	{[(2R,3S,4R,5R)-5-(6-amino-9H-purin-9-yl)-4-hydroxy-2-({[hydroxy({hydroxy[(3R)-3-hydroxy-3-[(2-{[2-(4-hydroxybenzoylsulfanyl)ethyl]carbamoyl}ethyl)carbamoyl]-2,2-dimethylpropoxy]phosphoryl}oxy)phosphoryl]oxy}methyl)oxolan-3-yl]oxy}phosphonic acid	CMP1443	-6.3834
1444	(2S,3S,4R,5S)-2,3,4,5-tetrahydroxy-6-(phosphonooxy)hexanoic acid	CMP1444	-6.41623
1445	3-(cyclopropylmethoxy)-N-(3,5-dichloropyridin-4-yl)-4-(difluoromethoxy)benzamide	CMP1445	-7.63547
1446	2-amino-3-[(5E)-4-hydroxy-2-oxo-5-[(2-phenylcyclopropyl)imino]cyclohex-3-en-1-yl]propanoic acid	CMP1446	-6.07238
1447	3-[(2-amino-6-methylpyridin-3-yl)methyl]-5-(2-{[(hydrogen phosphonatooxy)(hydroxy)phosphoryl]oxy}ethyl)-4-methyl-1,3-thiazol-3-ium	CMP1447	-9.49362
1448	(2S)-2-amino-3-(1,10-phenanthrolin-2-yl)propanoic acid	CMP1448	-7.55391
1449	({[({[(2R,3S,4R,5R)-5-{1-[(3R,4S,5R)-3,4-dihydroxy-5-[(phosphonooxy)methyl]oxolan-2-yl]-6-imino-6,9-dihydro-1H-purin-9-yl}-3,4-dihydroxyoxolan-2-yl]methoxy}(hydroxy)phosphoryl)oxy](hydroxy)phosphoryl}oxy)phosphonic acid	CMP1449	-8.48568
1450	(2R)-3-(2-hydroxyphenyl)-2-methylpropanoic acid	CMP1450	-10.6134
1451	12-(8-{[(1R,3S,5R,7S)-adamantan-2-yl]carbamoyl}octyl)-4-methyl-7,7',7'',9,9',9''-hexaaza-8-ruthena-8,8',8''-spiroter[tricyclo[7.4.0.0^{2,7}]tridecane]-1,1',1'',3,3',3'',5,5',5'',10,10',10'',12,12',12''-pentadecaene-8,8-bis(ylium)	CMP1451	-5.26938
1452	(2S)-2-amino-3-(3-oxo-2,3-dihydro-1,2-oxazol-4-yl)propanoic acid	CMP1452	-6.18749
1453	2H-1,3-benzodiazol-2-amine	CMP1453	-6.11055
1454	[(1S,2R,3R,4S,5R,6S)-2,3,4,5,6-pentakis(sulfooxy)cyclohexyl]oxidanesulfonic acid	CMP1454	-6.9277
1455	5-amino-3H,6H,7H-[1,2,3]triazolo[4,5-d]pyrimidin-7-one	CMP1455	-10.6969
1456	(11R,15S,17S)-4-hydroxy-17-methyl-12,16-dioxatetracyclo[8.7.0.0^{3,8}.0^{11,15}]heptadeca-1(10),3(8),4,6-tetraene-2,9,13-trione	CMP1456	-12.5275
1457	(10R,11R,12E,17E,19E,21S)-21-hydroxy-11,19-dimethyl-10-(propan-2-yl)-9,26-dioxa-3,15,28-triazatricyclo[23.2.1.0^{3,7}]octacosa-1(27),6,12,17,19,25(28)-hexaene-2,8,14,23-tetrone	CMP1457	-3.94247
1458	propyl acetate	CMP1458	-5.81369
1459	(4-carboxyphenyl)mercurol	CMP1459	-6.82896
1460	2,3-dihydroxybenzoic acid	CMP1460	-6.64269
1461	(2S)-2-[(2R)-2-{[(2R,3R,4R,5S,6R)-2-({[({[(2R,3S,4R,5R)-5-(2,4-dioxo-1,2,3,4-tetrahydropyrimidin-1-yl)-3,4-dihydroxyoxolan-2-yl]methoxy}(hydroxy)phosphoryl)oxy](hydroxy)phosphoryl}oxy)-3-acetamido-5-hydroxy-6-(hydroxymethyl)oxan-4-yl]oxy}propanamido]propanoic acid	CMP1461	-7.20528
1462	2-{2-[(1R,2S)-1-amino-2-hydroxypropyl]-4-[(4-fluoro-1H-indol-3-yl)methyl]-5-hydroxy-1H-imidazol-1-yl}acetic acid	CMP1462	-5.36209
1463	{[(2R,3S,4R,5R)-5-(6-amino-9H-purin-9-yl)-4-hydroxy-2-({[hydroxy({hydroxy[(3R)-3-hydroxy-2,2-dimethyl-3-{[2-({2-[(2-methylprop-2-enoyl)sulfanyl]ethyl}carbamoyl)ethyl]carbamoyl}propoxy]phosphoryl}oxy)phosphoryl]oxy}methyl)oxolan-3-yl]oxy}phosphonic acid	CMP1463	-5.9232
1464	2-methyl-1,3,5-trinitrobenzene	CMP1464	-5.63913
1465	(2E)-but-2-enedioic acid	CMP1465	-6.84914
1466	{4-[(2S)-2-{[(3S)-1-({[1,1'-biphenyl]-4-yl}methyl)-2-oxoazepan-3-yl]carbamoyl}-2-acetamidoethyl]-2-formylphenoxy}phosphonic acid	CMP1466	-5.27009
1467	{[hydroxy(propoxy)phosphoryl]oxy}phosphonic acid	CMP1467	-6.61127
1468	benzene-1,2,3,4,5,6-hexacarboxylic acid	CMP1468	-6.25176
1469	3-[(4-amino-2,6-dimethylpyrimidin-5-yl)methyl]-5-(2-{[(hydrogen phosphonatooxy)(hydroxy)phosphoryl]oxy}ethyl)-4-methyl-1,3-thiazol-3-ium	CMP1469	-5.61817
1470	(2S)-2-({[(S)-(2-imino-1,3-diazinan-4-yl)({[(1S)-3-methyl-1-{[(2S)-1-oxo-3-phenylpropan-2-yl]carbamoyl}butyl]carbamoyl})methyl]carbamoyl}amino)-3-phenylpropanoic acid	CMP1470	-3.79833
1471	(2R)-3-(hydroxysulfanyl)propane-1,2-diol	CMP1471	-7.76142
1472	4-[5-(pyridin-4-yl)-1H-1,2,4-triazol-3-yl]pyridine-2-carbonitrile	CMP1472	-7.24919
1473	(2S)-2-amino-5-[(E)-[amino(dimethylamino)methylidene]amino]pentanoic acid	CMP1473	-11.3572
1474	(2R,3S,4S,5S,6S)-2-(hydroxymethyl)-6-{[(2R,3S,4R,5S,6R)-4,5,6-trihydroxy-2-(hydroxymethyl)oxan-3-yl]oxy}oxane-3,4,5-triol	CMP1474	-5.35706
1475	4-methylphenol	CMP1475	-7.36289
1476	2-{2,6-dimethyl-4-[2-(2-methylphenyl)acetamido]benzenesulfonamido}acetic acid	CMP1476	-7.7639
1477	bis[({[(2R,3S,4R,5R)-5-(6-amino-9H-purin-9-yl)-3,4-dihydroxyoxolan-2-yl]methoxy}(hydroxy)phosphoryl)oxy]phosphinic acid	CMP1477	-11.2129
1478	(2E)-N-methyl-N-[(1-methyl-1H-indol-3-yl)methyl]-3-(7-oxo-5,6,7,8-tetrahydro-1,8-naphthyridin-3-yl)prop-2-enamide	CMP1478	-4.05914
1479	(2R,3S)-1,4-disulfanylbutane-2,3-diol	CMP1479	-6.73069
1480	(2S,3S)-2,3-dihydroxybutanedioic acid	CMP1480	-5.44204
1481	[3-(hydroxycarbamoyl)propyl]phosphonic acid	CMP1481	-7.6341
1482	(2S,3R,4S,5S,6R)-2-{[(2R,3S,4R,5R,6S)-4,5-dihydroxy-2-(hydroxymethyl)-6-{[(2R,3S,4R,5R,6R)-4,5,6-trihydroxy-2-(hydroxymethyl)oxan-3-yl]oxy}oxan-3-yl]oxy}-6-(hydroxymethyl)oxane-3,4,5-triol	CMP1482	-10.2229
1483	2-(3,4-dihydroxyphenyl)-5,7-dihydroxy-3-{[(2S,3R,4S,5S,6R)-3,4,5-trihydroxy-6-({[(2R,3R,4R,5R,6S)-3,4,5-trihydroxy-6-methyloxan-2-yl]oxy}methyl)oxan-2-yl]oxy}-4H-chromen-4-one	CMP1483	-6.04309
1484	(4E)-4-aminohex-4-enoic acid	CMP1484	-7.35207
1485	{[(2R,3S,4R,5R)-5-(5-amino-4-carbamoyl-1H-imidazol-1-yl)-3,4-dihydroxyoxolan-2-yl]methoxy}phosphonic acid	CMP1485	-3.09617
1486	(2R)-1,2-dichloropropane	CMP1486	-6.202
1487	2-(3,4-dihydroxyphenyl)acetic acid	CMP1487	-8.53208
1488	1-(2-{1-ferra-1,1'-spirobi[pentacyclo[2.2.0.0^{1,3}.0^{1,5}.0^{2,6}]hexane]-2-yl}ethyl)-2,5-dihydro-1H-pyrrole-2,5-dione	CMP1488	-7.03864
1489	(2E)-3-(2,4-dihydroxyphenyl)prop-2-enoic acid	CMP1489	-9.97487
1490	{[2-({6-[amino(iminiumyl)methyl]-1H-1,3-benzodiazol-2-yl}methyl)-1H-1,3-benzodiazol-6-yl](azaniumyl)methylidene}azanium	CMP1490	-5.49097
1491	2-bromo-6-chloro-7H-purine	CMP1491	-6.69397
1492	[3-(dodecanoyloxy)-2-hydroxypropoxy][2-(trimethylazaniumyl)ethoxy]phosphinic acid	CMP1492	-11.9254
1493	(3aS,3bR,7S,9aR,9bS,11aS)-7-hydroxy-9a,11a-dimethyl-1H,2H,3H,3aH,3bH,4H,6H,7H,8H,9H,9aH,9bH,10H,11H,11aH-cyclopenta[a]phenanthren-1-one	CMP1493	-5.19728
1494	(2R)-3-hydroxy-2-(phosphonooxy)propanoic acid	CMP1494	-11.5105
1495	lambda5-iron(5+) 21,22,23,24-tetraazapentacyclo[16.2.1.1^{3,6}.1^{8,11}.1^{13,16}]tetracosa-1,3(24),4,6,8,10,12,14,16(22),17,19-undecaene-21,23-diide	CMP1495	-8.31453
1496	(2,3,4,5,6-pentafluorophenyl)methanol	CMP1496	-6.35746
1497	ethyl (2S)-2-{[(3R)-4-(4-methylbenzenesulfonyl)thiomorpholin-3-yl]formamido}-3-phenylpropanoate	CMP1497	-8.74759
1498	{[(2R,3S,4R,5R)-5-(2,4-dioxo-1,2,3,4-tetrahydropyrimidin-1-yl)-3,4-dihydroxyoxolan-2-yl]methoxy}({[hydroxy({[(2R,3R,4S,5R)-3,4,5-trihydroxyoxan-2-yl]oxy})phosphoryl]oxy})phosphinic acid	CMP1498	-5.0585
1499	(2S)-2-amino-6-(methylamino)hexanoic acid	CMP1499	-5.15135
1500	(7R,8S)-7,8-diaminononanoic acid	CMP1500	-6.69842
1501	(2R,4S,5R,6R)-5-acetamido-4-hydroxy-2-(prop-2-en-1-yl)-6-[(1R,2R)-1,2,3-trihydroxypropyl]oxane-2-carboxylic acid	CMP1501	-7.56555
1502	bis({[({[(2R,3S,4R,5R)-5-(6-amino-9H-purin-9-yl)-3,4-dihydroxyoxolan-2-yl]methoxy}(hydroxy)phosphoryl)oxy](hydroxy)phosphoryl}oxy)phosphinic acid	CMP1502	-6.38915
1503	hexadecyltrimethylazanium	CMP1503	-8.60791
1504	(2R,3R,4S,5S,6R)-2-{[(2R,3S,4R,5R,6S)-6-{[(2R,3S,4R,5R,6R)-6-{[(2R,3S,4R,5R,6S)-6-{[(2R,3S,4R,5R,6R)-4,5-dihydroxy-2-(hydroxymethyl)-6-sulfanyloxan-3-yl]oxy}-4,5-dihydroxy-2-(hydroxymethyl)oxan-3-yl]sulfanyl}-4,5-dihydroxy-2-(hydroxymethyl)oxan-3-yl]oxy}-4,5-dihydroxy-2-(hydroxymethyl)oxan-3-yl]sulfanyl}-6-(hydroxymethyl)oxane-3,4,5-triol	CMP1504	-7.22044
1505	(2Z)-3-[4-(2-bromophenoxy)phenyl]-2-(phenylformamido)prop-2-enoic acid	CMP1505	-8.88365
1506	(2S)-4-[(2H-1,3-benzodioxol-5-yl)methyl]-N-tert-butyl-1-[(2S,4R)-2-hydroxy-4-{[(1S,2R)-2-hydroxy-2,3-dihydro-1H-inden-1-yl]carbamoyl}-4-[(1S)-1-phenylethyl]butyl]piperazine-2-carboxamide	CMP1506	-6.79992
1507	2-{3-[(1R)-3-(3,4-dimethoxyphenyl)-1-[(2S)-1-[(2S)-2-(3,4,5-trimethoxyphenyl)butanoyl]piperidine-2-carbonyloxy]propyl]phenoxy}acetic acid	CMP1507	-5.1802
1508	(2R,3R)-2-aminobutane-1,3-diol	CMP1508	-8.86405
1509	2-{2-hydroxy-[1,1'-biphenyl]-3-yl}-1H-1,3-benzodiazole-5-carboximidamide	CMP1509	-5.24876
1510	2-aminophenol	CMP1510	-5.28579
1511	(1S,2S)-1-hydroxypropane-1,2,3-tricarboxylic acid	CMP1511	-5.34277
1512	(2-aminoethoxy)[(2R)-2,3-bis(hexadecanoyloxy)propoxy]phosphinic acid	CMP1512	-6.45808
1513	{[(1S,2R,3R,4S,5S,6S)-2,3,5-trihydroxy-4,6-bis(phosphonooxy)cyclohexyl]oxy}phosphonic acid	CMP1513	-7.00834
1514	(2S)-1-(3,6-dibromo-9H-carbazol-9-yl)-3-(dimethylamino)propan-2-ol	CMP1514	-7.64739
1515	(4R,5S,6S,7R)-1,3-dibenzyl-5,6-dihydroxy-4,7-bis(phenoxymethyl)-1,3-diazepan-2-one	CMP1515	-4.51806
1516	(2R)-2-(phosphonooxy)propanoic acid	CMP1516	-6.8943
1517	3-(carboxyformamido)naphthalene-2-carboxylic acid	CMP1517	-4.01915
1518	(2S)-2-azaniumyl-3-chloropropanoate	CMP1518	-6.77726
1519	N-[3-(dimethyl-oxo-$l^{5}-azanyl)propyl]dodecanamide	CMP1519	-5.65795
1520	methyl (2S)-3-(3-carbamimidoylphenyl)-2-[2-(4-methylbenzenesulfonamido)acetamido]propanoate	CMP1520	-4.2464
1521	(2-aminoethoxy)phosphonic acid	CMP1521	-5.1778
1522	(2S,3R)-2-amino-3-methylpentanoic acid	CMP1522	-5.88679
1523	4-butyl-5-propyl-1,3-selenazol-2-amine	CMP1523	-8.47979
1524	(2R)-2-(5-{5-[amino(iminiumyl)methyl]-1H-1,3-benzodiazol-2-yl}-2'-fluoro-6-oxido-[1,1'-biphenyl]-3-yl)butanedioate	CMP1524	-5.78307
1525	1-[(3R)-3-methylpiperidin-1-yl]ethan-1-one	CMP1525	-8.38801
1526	(1R,4R)-1,7,7-trimethylbicyclo[2.2.1]heptan-2-one	CMP1526	-7.1403
1527	methyl 1-[(2S)-3-(3-carbamimidoylphenyl)-2-(naphthalene-2-sulfonamido)propanoyl]piperidine-4-carboxylate	CMP1527	-4.96519
1528	(2R)-2-amino-4-methylpentanoic acid	CMP1528	-5.58653
1529	iron(3+) (3E)-4-({3-[(2S,5S)-5-{3-[(2E)-5-hydroxy-3-methyl-N-oxidopent-2-enamido]propyl}-3,6-dioxopiperazin-2-yl]propyl}(oxido)carbamoyl)-3-methylbut-3-en-1-yl (2S)-2-acetamido-5-[(2E)-5-hydroxy-3-methyl-N-oxidopent-2-enamido]pentanoate	CMP1529	-10.4805
1530	N-benzyl-4-sulfamoylbenzamide	CMP1530	-3.42741
1531	1,2-dimethoxyethane	CMP1531	-9.79972
1532	2-(naphthalen-1-yl)acetic acid	CMP1532	-6.84878
1533	2-[4-(4-hydroxy-3,5-diiodophenoxy)-3,5-diiodophenyl]acetic acid	CMP1533	-7.84959
1534	(2S)-2-amino-4-({[(2S,3S,4R,5R)-5-(6-amino-9H-purin-9-yl)-3,4-dihydroxyoxolan-2-yl]methyl}sulfanyl)butanoic acid	CMP1534	-7.23101
1535	(3S)-1-[(2R,3R,4S,5R)-5-[({[({[(2R,3R,4R,5R)-5-(6-amino-9H-purin-9-yl)-3-hydroxy-4-(phosphonooxy)oxolan-2-yl]methoxy}(hydroxy)phosphoryl)oxy](hydroxy)phosphoryl}oxy)methyl]-3,4-dihydroxyoxolan-2-yl]-3-carbamoyl-4-oxo-3,4-dihydro-1lambda5-pyridin-1-ylium	CMP1535	-7.679
1536	3,4-dihydroxy-1-methyl-1,2-dihydroquinolin-2-one	CMP1536	-7.62173
1537	(2S,3S)-2-amino-N-({[(2R,3S,4R,5R)-5-(6-amino-9H-purin-9-yl)-3,4-dihydroxyoxolan-2-yl]methyl}sulfamoyl)-3-methylpentanamide	CMP1537	-5.81908
1538	(2R,3S)-2,3-dihydroxy-4-(phosphonooxy)butanoic acid	CMP1538	-7.04016
1539	(2S)-2-amino-3-(4-hydroxy-3-iodophenyl)propanoic acid	CMP1539	-5.47063
1540	5-hydroxy-2-(hydroxymethyl)-4H-pyran-4-one	CMP1540	-4.31077
1541	2-methoxy-3-(propan-2-yl)pyrazine	CMP1541	-7.64118
1542	4-[1-methyl-2-(piperidin-4-yl)-4-[3-(trifluoromethyl)phenyl]-1H-imidazol-5-yl]-N-[(1S)-1-phenylethyl]pyrimidin-2-amine	CMP1542	-4.20967
1543	3-oxobutanoic acid	CMP1543	-7.7352
1544	{1-[(2R,3R,4S,5R)-5-[({[({[(2R,3R,4R,5R)-5-(6-amino-9H-purin-9-yl)-3-hydroxy-4-(phosphonooxy)oxolan-2-yl]methoxy}(hydroxy)phosphoryl)oxy](hydroxy)phosphoryl}oxy)methyl]-3,4-dihydroxyoxolan-2-yl]-1lambda5-pyridin-1-ylium-3-carboximidoyl}sulfanide	CMP1544	-10.0841
1545	(6R,7S,10R,11R,12E,17E,19E,21S)-6-[2-(diethylamino)ethanesulfonyl]-21-hydroxy-11,19-dimethyl-10-(propan-2-yl)-9,26-dioxa-3,15,28-triazatricyclo[23.2.1.0^{3,7}]octacosa-1(27),12,17,19,25(28)-pentaene-2,8,14,23-tetrone	CMP1545	-9.56621
1546	2-{5-oxo-5H,6H-indolo[1,2-a]quinazolin-7-yl}acetic acid	CMP1546	-9.01767
1547	(2S)-2-amino-3-(naphthalen-2-yl)propanoic acid	CMP1547	-8.5548
1548	2-[(1H-1,3-benzodiazol-2-yl)methyl]-1H-1,3-benzodiazole-5-carboximidamide	CMP1548	-6.84113
1549	(2S,4S,5R,6R)-5-acetamido-4-hydroxy-2-[(4-methyl-2-oxo-2H-chromen-7-yl)oxy]-6-[(1R,2R)-1,2,3-trihydroxypropyl]oxane-2-carboxylic acid	CMP1549	-7.09915
1550	2-{5-[amino(iminiumyl)methyl]-6-chloro-1H-indol-2-yl}-6-(cyclopentyloxy)benzen-1-olate	CMP1550	-7.88377
1551	3-(3-{[(2S)-2,3-dihydroxypropyl]amino}phenyl)-4-(5-fluoro-1-methyl-1H-indol-3-yl)-2,5-dihydro-1H-pyrrole-2,5-dione	CMP1551	-7.0629
1552	(4S)-4-{[(carboxymethyl)({[4-(phosphonooxy)phenyl]methyl})carbamoyl]amino}-4-[(3-cyclohexylpropyl)(methyl)carbamoyl]butanoic acid	CMP1552	-8.83593
1553	{[(2R,3S,4R,5R)-5-(6-amino-9H-purin-9-yl)-3,4-dihydroxyoxolan-2-yl]methoxy}({[hydroxy({[(2R,3R,4S,5S,6R)-3,4,5-trihydroxy-6-(hydroxymethyl)oxan-2-yl]oxy})phosphoryl]oxy})phosphinic acid	CMP1553	-4.53324
1554	1,3-dihydroxypropan-2-one	CMP1554	-6.46746
1555	3-methylphenol	CMP1555	-7.47174
1556	{[(2R,3S,4R,5R)-5-(6-amino-9H-purin-9-yl)-4-hydroxy-2-({[hydroxy({hydroxy[(3R)-3-hydroxy-3-{[2-({2-[(4-{[2-(1H-indol-3-yl)ethyl]carbamoyl}butyl)sulfanyl]ethyl}carbamoyl)ethyl]carbamoyl}-2,2-dimethylpropoxy]phosphoryl}oxy)phosphoryl]oxy}methyl)oxolan-3-yl]oxy}phosphonic acid	CMP1556	-6.62682
1557	8-imino-1,3-dimethyl-2,3,6,7,8,9-hexahydro-1H-purine-2,6-dione	CMP1557	-4.20759
1558	[(1,3-dihydroxypropan-2-yl)oxy]phosphonic acid	CMP1558	-7.26384
1559	(2S)-2-[(1E,3R,4S,8R,9R,10R,11S,14S)-8-{[(2S,3R,4S,5R,6R)-4-(acetyloxy)-3,5-dihydroxy-6-{[(2-methylbut-3-en-2-yl)oxy]methyl}oxan-2-yl]oxy}-4,9-dihydroxy-14-(methoxymethyl)-3,10-dimethyltricyclo[9.3.0.0^{3,7}]tetradeca-1,6-dien-6-yl]propyl acetate	CMP1559	-10.1914
1560	14,15-diazatetracyclo[7.6.1.0^{2,7}.0^{13,16}]hexadeca-1(15),2(7),3,5,9,11,13(16)-heptaen-8-one	CMP1560	-6.95922
1561	3-[(2R)-2,4-dihydroxy-3,3-dimethylbutanamido]propanoic acid	CMP1561	-7.40942
1562	4-fluorobenzene-1-sulfonamide	CMP1562	-7.66077
1563	({hydroxy[(3-methylbut-2-en-1-yl)oxy]phosphoryl}oxy)phosphonic acid	CMP1563	-4.15161
1564	(2R)-2-aminopropanoic acid	CMP1564	-6.29091
1565	2-methyl-5-methylidene-4,5-dihydropyrimidin-4-imine	CMP1565	-7.60847
1566	(1S,2S,3S)-3-amino-5-(hydroxymethyl)cyclohex-4-ene-1,2-diol	CMP1566	-7.90636
1567	(2R,4aR,6R,7R,7aS)-6-(6-amino-9H-purin-9-yl)-7-hydroxy-2-sulfanyl-hexahydro-2lambda5-furo[3,2-d][1,3,2]dioxaphosphinin-2-one	CMP1567	-7.26379
1568	3-(cyclopentyloxy)-N-(3,5-dichloropyridin-4-yl)-4-methoxybenzamide	CMP1568	-8.5275
1569	{[(2R,3S,4R,5R)-2-{[({[(2R,3S,4R,5R)-5-(6-amino-9H-purin-9-yl)-4-hydroxy-2-(hydroxymethyl)oxolan-3-yl]oxy}(hydroxy)phosphoryl)oxy]methyl}-5-(2,4-dioxo-1,2,3,4-tetrahydropyrimidin-1-yl)-4-hydroxyoxolan-3-yl]oxy}phosphonic acid	CMP1569	-7.67013
1570	2-chloro-5-{[4-(3-chlorophenyl)-2,5-dioxo-2,5-dihydro-1H-pyrrol-3-yl]amino}benzoic acid	CMP1570	-13.3631
1571	10,32-diamino-8,19,23,34-tetraoxo-15,18,20,22,24,27-hexaoxa-2,40,41,42-tetrathia-6,9,11,13,29,31,33,36-octaaza-19lambda5,23lambda5-diphospha-1-tungsta-21-magnesanonacyclo[36.2.1.1^{1,4}.0^{3,16}.0^{5,14}.0^{7,12}.0^{26,39}.0^{28,37}.0^{30,35}]dotetraconta-3,7(12),10,30(35),31,38-hexaene-19,23-bis(olate)	CMP1571	-6.07395
1572	phenylboronic acid	CMP1572	-6.41858
1573	pyridine-2,3-dicarboxylic acid	CMP1573	-6.41906
1574	(2R)-2-(aminomethyl)-3-(carboxymethyl)-2,4-dihydroxy-5-oxo-2,5-dihydro-1H-imidazol-3-ium	CMP1574	-5.0808
1575	{[ethoxy(hydroxy)phosphoryl]oxy}phosphonic acid	CMP1575	-6.00009
1576	({hydroxy[(3S)-4-hydroxy-3-methylbutoxy]phosphoryl}oxy)phosphonic acid	CMP1576	-7.10032
1577	(2-hydroxy-5-nitrophenyl)oxidanesulfonic acid	CMP1577	-5.72932
1578	(1R)-N,N,4-trimethylcyclohex-3-en-1-amine	CMP1578	-2.96587
1579	trimethyl(2-sulfanylethyl)azanium	CMP1579	-4.57058
1580	(2R)-2-azaniumylbut-3-enoate	CMP1580	-5.40804
1581	(2S)-2-amino-3-{[hydroxy(propan-2-yloxy)phosphoryl]oxy}propanoic acid	CMP1581	-9.00608
1582	(8S,10S)-10-{[(2R,4S,5S,6S)-4-(dimethylamino)-5-{[(2R,4S,5R,6S)-4-hydroxy-6-methyl-5-{[(2R,6R)-6-methyl-5-oxooxan-2-yl]oxy}oxan-2-yl]oxy}-6-methyloxan-2-yl]oxy}-8-ethyl-1,8,11-trihydroxy-5,7,8,9,10,12-hexahydrotetracene-5,12-dione	CMP1582	-8.10251
1583	3-(3-tert-butyl-1-phenyl-1H-pyrazol-5-yl)-1-(4-chlorophenyl)urea	CMP1583	-4.52273
1584	(2R)-2-amino-3-[(hydroxyarsanyl)sulfanyl]propanoic acid	CMP1584	-7.87863
1585	1-tert-butyl-3-(4-methylphenyl)-1H-pyrazolo[3,4-d]pyrimidin-4-amine	CMP1585	-6.47181
1586	benzyl N-[(1R)-1-{[(2S,3E)-5,6-dioxohex-3-en-2-yl]carbamoyl}-2-phenylethyl]carbamate	CMP1586	-6.83723
1587	1H-indole-5,6-diol	CMP1587	-7.26697
1588	{[(2R,3S,4R,5R)-5-(6-amino-9H-purin-9-yl)-4-hydroxy-3-(phosphonooxy)oxolan-2-yl]methoxy}phosphonic acid	CMP1588	-6.91496
1589	4-({[(1S)-1,3-dicarboxypropyl]amino}methyl)-3-hydroxy-2-methyl-5-[(phosphonooxy)methyl]pyridin-1-ium	CMP1589	-5.86885
1590	(3S)-3-(tridecanoyloxy)pentadecanoic acid	CMP1590	-6.05268
1591	2-{[(5S)-5-amino-5-carboxypentyl]amino}propanedioic acid	CMP1591	-7.69525
1592	(1S,6S,7R,8R,8aR)-octahydroindolizine-1,6,7,8-tetrol	CMP1592	-8.35584
1593	(2S,3R)-2-amino-3-[(1R,3S)-3-amino-3-carboxy-1-hydroxypropoxy]butanoic acid	CMP1593	-6.75807
1594	[(2R,3R,4S,5S,6R)-2,3,5-trihydroxy-6-(hydroxymethyl)oxan-4-yl]oxidanesulfonic acid	CMP1594	-4.46789
1595	2-(phosphonooxy)prop-2-enoic acid	CMP1595	-7.63262
1596	2-(1-carboxy-N-{4-[(2S)-2-acetamido-2-(pentylcarbamoyl)ethyl]naphthalen-1-yl}formamido)benzoic acid	CMP1596	-5.86638
1597	(2S)-2-amino-N-[(1S)-3-amino-1-carbamoylpropyl]-5-(N'-nitrocarbamimidamido)pentanamide	CMP1597	-4.75842
1598	(4R,5R)-1,2-dithiane-4,5-diol	CMP1598	-8.31736
1599	(5R,7R,8S,9S,10R)-8,9,10-trihydroxy-7-(hydroxymethyl)-6-oxa-1,3-diazaspiro[4.5]decane-2,4-dione	CMP1599	-8.47173
1600	(3S)-oxolan-3-yl N-{4-[(2S,4R)-4-[(1S,2R)-2-[(S)-amino(hydroxy)methoxy]-2,3-dihydro-1H-inden-1-yl]-2-benzyl-3-oxopyrrolidin-2-yl]-3-hydroxy-1-phenylbutan-2-yl}carbamate	CMP1600	-6.83845
1601	2-amino-8-methyl-1,4-dihydroquinazolin-4-one	CMP1601	-3.20521
1602	1-isocyanobutane	CMP1602	-8.7977
1603	2,3,5,6-tetrafluoro-4-methoxybenzamide	CMP1603	-2.09875
1604	methanamine	CMP1604	-6.89678
1605	{[(2R,3S,4R,5R)-5-(6-amino-9H-purin-9-yl)-2-({[({[(3R)-3-{[2-(ethylcarbamoyl)ethyl]carbamoyl}-3-hydroxy-2,2-dimethylpropoxy](hydroxy)phosphoryl}oxy)(hydroxy)phosphoryl]oxy}methyl)-4-hydroxyoxolan-3-yl]oxy}phosphonic acid	CMP1605	-7.83483
1606	{5-[(2S)-2-{[(5S)-3-carbamoyl-2-(cyclohexylmethoxy)-6,7,8,9-tetrahydro-5H-benzo[7]annulen-5-yl]carbamoyl}-2-acetamidoethyl]-2-phosphonophenyl}phosphonic acid	CMP1606	-7.93174
1607	{[(2S)-2-amino-3-(1H-indol-3-yl)propanoyl]oxy}({[(2R,3S,4R,5R)-5-(6-amino-9H-purin-9-yl)-3,4-dihydroxyoxolan-2-yl]methoxy})phosphinic acid	CMP1607	-6.06153
1608	4-[hydroxy(methyl)phosphoryl]-3-oxobutanoic acid	CMP1608	-5.04823
1609	(2S)-2-amino-4-(carbamimidamidooxy)butanoic acid	CMP1609	-8.50886
1610	(2S)-2-amino-4-{[(1R)-1-[(carboxymethyl)carbamoyl]-2-{[(9R,10R)-10-hydroxy-9,10-dihydrophenanthren-9-yl]sulfanyl}ethyl]carbamoyl}butanoic acid	CMP1610	-7.61857
1611	(2S,4S)-2-amino-6-[(E)-(1-aminoethylidene)amino]-4-fluorohexanoic acid	CMP1611	-8.82426
1612	1-[(6-chloronaphthalen-2-yl)sulfonyl]-4-[1-(pyridin-4-yl)piperidine-4-carbonyl]piperazine	CMP1612	-4.61129
1613	(2S)-3-(acetyloxy)-2-aminopropanoic acid	CMP1613	-10.1656
1614	2-(3,5-dibromo-4-hydroxyphenyl)-6-hydroxy-3-methyl-4H-chromen-4-one	CMP1614	-3.3965
1615	propane-1,2-diol	CMP1615	-6.14106
1616	[(1E,3R,4S,5R)-3,4,5,7-tetrahydroxyhept-1-en-1-yl]phosphonic acid	CMP1616	-5.82426
1617	(2S,3R,4S,6R)-6-methyloxane-2,3,4-triol	CMP1617	-7.15401
1618	[({[(2R,3S,4R,5R)-5-(6-amino-9H-purin-9-yl)-4-hydroxy-3-(phosphonooxy)oxolan-2-yl]methoxy}(hydroxy)phosphoryl)oxy]phosphonic acid	CMP1618	-11.0737
1619	(5S,7R,8S,9S,10R)-3-amino-8,9,10-trihydroxy-7-(hydroxymethyl)-6-oxa-1,3-diazaspiro[4.5]decane-2,4-dione	CMP1619	-3.17202
1620	N,N-dimethylformamide	CMP1620	-7.81758
1621	{[(2R,3S,4R,5R)-5-(6-amino-9H-purin-9-yl)-4-hydroxy-2-({[hydroxy({hydroxy[(3R)-3-hydroxy-3-[(2-{[2-(hydroxysulfanyl)ethyl]carbamoyl}ethyl)carbamoyl]-2,2-dimethylpropoxy]phosphoryl}oxy)phosphoryl]oxy}methyl)oxolan-3-yl]oxy}phosphonic acid	CMP1621	-4.72714
1622	(2R)-2-(carbamoylamino)-3-methylbutanoic acid	CMP1622	-5.45983
1623	1,3-diazinane-2,4-dione	CMP1623	-5.31793
1624	(2S,3S,4E,6E,8R,9R)-3-amino-9-methoxy-2,6,8-trimethyl-10-phenyldeca-4,6-dienoic acid	CMP1624	-4.39866
1625	tetrabutylazanium	CMP1625	-9.77461
1626	3,5,7-trihydroxy-2-(4-hydroxyphenyl)-4H-chromen-4-one	CMP1626	-8.63834
1627	magnesium(2+) (3R,11R,12R,21S,22S)-16-acetyl-11-ethyl-3-(methoxycarbonyl)-12,17,21,26-tetramethyl-4-oxo-22-(3-oxo-3-{[(2E,7R,11R)-3,7,11,15-tetramethylhexadec-2-en-1-yl]oxy}propyl)-7,23,24,25-tetraazahexacyclo[18.2.1.1^{5,8}.1^{10,13}.1^{15,18}.0^{2,6}]hexacosa-1(23),2(6),5(26),8,10(25),13,15,17,19-nonaene-7,24-diide	CMP1627	-7.0078
1628	5-bromopyridine-3-carboxamide	CMP1628	-6.32906
1629	(2R,3R,5R)-5-[hydroxy(methyl)amino]-3-methylpyrrolidine-2-carboxylic acid	CMP1629	-6.48306
1630	heptanedioic acid	CMP1630	-7.56356
1631	(2S)-2-amino-4-oxo-4-(phosphonooxy)butanoic acid	CMP1631	-6.54172
1632	{1-[(4-fluorophenyl)methyl]cyclobutyl}methyl N-[(2S)-1-oxo-1-[(1H-pyrazol-5-yl)carbamoyl]hexan-2-yl]carbamate	CMP1632	-6.18596
1633	{[(2S,3R)-4-({[({[(2R,3S,4R,5R)-3,4-dihydroxy-5-(2-hydroxy-4-imino-1,4-dihydropyrimidin-1-yl)oxolan-2-yl]methoxy}(hydroxy)phosphoryl)oxy](hydroxy)phosphoryl}oxy)-1,3-dihydroxy-2-methylbutan-2-yl]oxy}phosphonic acid	CMP1633	-6.23632
1634	({[({[(2S,4R,5R)-5-(6-amino-9H-purin-9-yl)-4-hydroxyoxolan-2-yl]methoxy}(hydroxy)phosphoryl)oxy](hydroxy)phosphoryl}oxy)phosphonic acid	CMP1634	-8.58286
1635	{[(2R,3S,4R,5R)-5-(2,4-dioxo-1,2,3,4-tetrahydropyrimidin-1-yl)-3,4-dihydroxyoxolan-2-yl]methoxy}({[hydroxy({[(2R,3R,4S,5S,6R)-3,4,5-trihydroxy-6-(hydroxymethyl)oxan-2-yl]oxy})phosphoryl]oxy})phosphinic acid	CMP1635	-7.84647
1636	(2R,3R,4S,5R,6S)-2-(hydroxymethyl)-6-(propan-2-ylsulfanyl)oxane-3,4,5-triol	CMP1636	-6.44388
1637	{[(1S,2S,3S,4S,5R,6S)-2,4-dihydroxy-3,5,6-tris(phosphonooxy)cyclohexyl]oxy}phosphonic acid	CMP1637	-7.85544
1638	({[({[(2R,3S,4R,5R)-5-(2-amino-6-oxo-6,9-dihydro-1H-purin-9-yl)-3,4-dihydroxyoxolan-2-yl]methoxy}(hydroxy)phosphoryl)oxy](hydroxy)phosphoryl}oxy)phosphonothioic acid	CMP1638	-10.9171
1639	(2E)-3-(6-aminopyridin-3-yl)-N-methyl-N-[(1-methyl-1H-indol-2-yl)methyl]prop-2-enamide	CMP1639	-5.75817
1640	(2R)-2-phenyl-2-sulfoacetic acid	CMP1640	-5.92961
1641	(6S)-6-[(2-amino-1-hydroxyethylidene)amino]-6-carboxy-N-[(1S)-1-phosphonoethyl]hexanimidate	CMP1641	-5.51399
1642	(2R,3R,4R,5S,6R)-6-(hydroxymethyl)-2,5-disulfanyloxane-3,4-diol	CMP1642	-6.30848
1643	benzyl N-[(1S)-1-{[(2S)-4-hydroxy-3-oxo-1-phenylbutan-2-yl]carbamoyl}-2-phenylethyl]carbamate	CMP1643	-6.75123
1644	[(2R,3R,4R,5R,6R)-5-acetamido-4,6-dihydroxy-2-(hydroxymethyl)oxan-3-yl]oxidanesulfonic acid	CMP1644	-12.9668
1645	(4S,7R,8S,9S,13Z,16S)-4,8-dihydroxy-5,5,7,9,13-pentamethyl-16-[(1E)-1-(2-methyl-1,3-thiazol-4-yl)prop-1-en-2-yl]-1-oxacyclohexadec-13-ene-2,6-dione	CMP1645	-5.68667
1646	(1R,5S)-8-methyl-8-azabicyclo[3.2.1]octan-3-one	CMP1646	-5.97073
1647	1H,4H,5H,6H,7H-[1,2,3]triazolo[4,5-d]pyrimidine-5,7-dione	CMP1647	-10.1847
1648	2-(6-carbamimidoyl-1H-1,3-benzodiazole-2-carbonyl)-1H-1,3-benzodiazole-5-carboximidamide	CMP1648	-6.13556
1649	(2R,4S)-N-hydroxy-4-(methoxyamino)-1-(4-methoxybenzenesulfonyl)pyrrolidine-2-carboxamide	CMP1649	-6.97655
1650	diphenylmethanone	CMP1650	-7.60116
1651	(2S)-2-{N-methyl-1-[2-(naphthalene-2-sulfonamido)-5-[(naphthalene-2-sulfonyl)oxy]phenyl]formamido}butanedioic acid	CMP1651	-7.25213
1652	(2E)-3-(3,4-dihydroxyphenyl)prop-2-enoic acid	CMP1652	-5.18937
1653	(2S,4S)-2-methylpentane-1,2,4-triol	CMP1653	-5.41277
1654	(2S)-2-amino-4-(methylsulfanyl)-1-(pyridin-2-yl)butane-1,1-diol	CMP1654	-5.94634
1655	(2S)-2-{[(2S)-1-[(2S)-3-(4-hydroxyphenyl)-2-(2-sulfanylacetamido)propanoyl]pyrrolidin-2-yl]formamido}-4-(methylsulfanyl)butanamide	CMP1655	-5.47277
1656	(2S)-2-amino-3-methyl-1-(pyrrolidin-1-yl)butan-1-one	CMP1656	-6.37509
1657	(3R,4S,5R,6R)-3,4,5-trihydroxy-6-(hydroxymethyl)oxan-2-one	CMP1657	-6.75992
1658	(2R,3R,4R,5R)-2,5-bis(benzyloxy)-3,4-dihydroxy-N-[(1S,2R)-2-hydroxy-2,3-dihydro-1H-inden-1-yl]-N'-[(3S,5S)-5-(hydroxymethyl)oxolan-3-yl]hexanediamide	CMP1658	-6.21863
1659	N,N-dimethyl-4-{[3-(propan-2-yl)-5-{[(1r,4r)-4-aminocyclohexyl]amino}pyrazolo[1,5-a]pyrimidin-7-yl]amino}benzene-1-sulfonamide	CMP1659	-12.4053
1660	(3aS,3bR,5aS,7R,9aS,9bS,11aR)-9a,11a-dimethyl-3H,3aH,3bH,4H,5H,5aH,6H,7H,8H,9H,9aH,9bH,10H,11H,11aH-cyclopenta[a]phenanthren-7-ol	CMP1660	-9.01039
1661	(2R,3S,4R,5R)-N-{3-[(4R)-4-[(1R,3aS,3bR,5aR,7R,9aS,9bS,11S,11aR)-7,11-dihydroxy-9a,11a-dimethyl-hexadecahydro-1H-cyclopenta[a]phenanthren-1-yl]-N-{3-[(2R,3S,4R,5R)-2,3,4,5,6-pentahydroxyhexanamido]propyl}pentanamido]propyl}-2,3,4,5,6-pentahydroxyhexanamide	CMP1661	-5.90869
1662	benzyl N-[(1S)-1-{[(1S)-1-{[(2S)-1-hydroxy-3-phenylpropan-2-yl]carbamoyl}-2-methylpropyl]carbamoyl}ethyl]carbamate	CMP1662	-8.82179
1663	(1R,5S,6R,7S)-4-hydroxy-6-methyl-1,3,7-tris(3-methylbut-2-en-1-yl)-6-(4-methylpent-3-en-1-yl)-5-(2-methylpropanoyl)bicyclo[3.3.1]non-3-ene-2,9-dione	CMP1663	-7.70943
1664	[({[(2R,3S,4R,5R)-5-[6-(benzylamino)-9H-purin-9-yl]-3,4-dihydroxyoxolan-2-yl]methoxy}(hydroxy)phosphoryl)oxy]phosphonic acid	CMP1664	-7.09322
1665	(3S)-3-amino-4-[({[(2R,3S,4R,5R)-5-(6-amino-9H-purin-9-yl)-3,4-dihydroxyoxolan-2-yl]methoxy}(hydroxy)phosphoryl)oxy]-4-oxobutanoic acid	CMP1665	-6.05297
1666	(3-aminophenyl)boronic acid	CMP1666	-9.84429
1667	3-(1,3-benzothiazol-2-yl)-2-(1,4-dioxo-1,2,3,4-tetrahydrophthalazin-6-yl)-5-[(1E)-2-phenylethenyl]-3H-1,2lambda5,3,4-tetrazol-2-ylium	CMP1667	-5.18445
1668	(2S,3S)-2-amino-3-methylpentanedioic acid	CMP1668	-6.18135
1669	5-[(2S)-2-amino-2-carboxyethyl]-1-phosphono-1H-imidazol-3-ium	CMP1669	-6.31384
1670	[(2R,3R,4S,5S)-4-(sulfooxy)-2,5-bis[(sulfooxy)methyl]-5-{[(2R,3R,4S,5R,6R)-3,4,5-tris(sulfooxy)-6-[(sulfooxy)methyl]oxan-2-yl]oxy}oxolan-3-yl]oxidanesulfonic acid	CMP1670	-4.86864
1671	1-ethylpyrrolidine-2,5-dione	CMP1671	-7.46301
1672	{[(2R,3S,5R)-5-(5-bromo-2,4-dioxo-1,2,3,4-tetrahydropyrimidin-1-yl)-3-hydroxyoxolan-2-yl]methoxy}phosphonic acid	CMP1672	-8.30164
1673	{amino[2-(2-hydroxy-5-methoxyphenyl)-1H-1,3-benzodiazol-5-yl]methylidene}azanium	CMP1673	-8.32492
1674	3-{5-amino-7-hydroxy-2H-[1,2,3]triazolo[4,5-d]pyrimidin-2-yl}benzoic acid	CMP1674	-7.30765
1675	2-{4-[(2S)-2-{[(3S)-1-({[1,1'-biphenyl]-4-yl}methyl)-2-oxoazepan-3-yl]carbamoyl}-2-acetamidoethyl]-2-phosphonophenoxy}acetic acid	CMP1675	-11.8832
1676	(1S,3R,5R,6S,8R,10R,11S,13R,15R,16S,18R,20R,21S,23R,25R,26S,28R,30R,31R,32R,33R,34R,35R,36R,37R,38R,39R,40R,41R,42R)-5,10,15,20,25,30-hexakis(hydroxymethyl)-2,4,7,9,12,14,17,19,22,24,27,29-dodecaoxaheptacyclo[26.2.2.2^{3,6}.2^{8,11}.2^{13,16}.2^{18,21}.2^{23,26}]dotetracontane-31,32,33,34,35,36,37,38,39,40,41,42-dodecol	CMP1676	-7.35324
1677	(2S,5S)-2,5-diamino-6-[(2R,3S,4R,5R)-5-(6-amino-9H-purin-9-yl)-3,4-dihydroxyoxolan-2-yl]hexanoic acid	CMP1677	-9.64714
1678	3-[20-(2-carboxyethyl)-10,15-diethyl-5,9,14,19,23-pentamethyl-21,22,23,24-tetraazapentacyclo[16.2.1.1^{3,6}.1^{8,11}.1^{13,16}]tetracosa-1,3(24),4,6,8,10,12,14,16(22),17,19-undecaen-4-yl]propanoic acid	CMP1678	-8.33914
1679	platinum(2+) 6-(pyridin-2-yl)-2,2'-bipyridine chloride	CMP1679	-5.44411
1680	(2R,3S,4R,5R)-2,3,4,5,6-pentahydroxyhexanal	CMP1680	-5.23731
1681	(2R)-2-amino-3-(hydroxysulfanyl)propanoic acid	CMP1681	-3.77525
1682	butane-1,4-diamine	CMP1682	-3.32362
1683	2-(methyltellanyl)acetate	CMP1683	-3.37714
1684	pentanal	CMP1684	-7.25833
1685	(2R,3R,4S,5R,6S)-2-(hydroxymethyl)-6-(2-nitrophenoxy)oxane-3,4,5-triol	CMP1685	-5.5417
1686	(2Z,3S,4S,5R)-2-(hydroxyimino)piperidine-3,4,5-triol	CMP1686	-8.36979
1687	(2R,3R,4S,5S,6R)-2-{[(2R,3S,4R,5R,6S)-6-{[(2R,3R,4R,5S)-4,5-dihydroxy-6-(hydroxyamino)-2-(hydroxymethyl)-2,3,4,5-tetrahydropyridin-3-yl]oxy}-4,5-dihydroxy-2-(hydroxymethyl)oxan-3-yl]oxy}-6-(hydroxymethyl)oxane-3,4,5-triol	CMP1687	-5.31735
1688	{[(2S,3R)-2,3,5-trihydroxy-4-oxopentyl]oxy}phosphonic acid	CMP1688	-7.64894
1689	N-hydroxybenzamide	CMP1689	-9.8161
1690	2'-chloro-[1,1'-biphenyl]-2,3-diol	CMP1690	-12.2376
1691	(8E)-9-[(1R,12R,15S,18S,20S,22R,30S,31S)-20-hydroxy-18-methyl-13,16,37-trioxo-2,10,17,28,29,36-hexaoxa-14,21,27,31,38-pentaaza-1-ferrahexacyclo[13.13.7.1^{1,31}.1^{9,12}.1^{22,27}.0^{3,8}]octatriaconta-3,5,7,9(38)-tetraen-30-yl]non-8-enoic acid	CMP1691	-7.82825
1692	tetramethylcyclohexa-2,5-diene-1,4-dione	CMP1692	-9.87324
1693	5-chlorylquinazoline-2,4,6-triamine	CMP1693	-4.69151
1694	(2R)-2,4-dihydroxy-3,3-dimethylbutanoate	CMP1694	-7.92334
1695	5,7-dichloro-4-hydroxyquinoline-2-carboxylic acid	CMP1695	-4.22383
1696	3-methyl-1H-pyrrole	CMP1696	-13.2037
1697	(2S,3R,4R,6R,18R)-18-hydroxy-3-methoxy-2-methyl-4-(methylamino)-29-oxa-1,7,17-triazaoctacyclo[12.12.2.1^{2,6}.0^{7,28}.0^{8,13}.0^{15,19}.0^{20,27}.0^{21,26}]nonacosa-8(13),9,11,14,19,21(26),22,24,27-nonaen-16-one	CMP1697	-6.8087
1698	(8S,11S,14S)-14-{2-[(2R)-2-[(2R)-2-(N,10-dimethylundecanamido)-3-hydroxypropanamido]propanamido]-N-methylacetamido}-3,18-dihydroxy-11-methyl-10,13-dioxo-9,12-diazatricyclo[13.3.1.1^{2,6}]icosa-1(18),2(20),3,5,15(19),16-hexaene-8-carboxylic acid	CMP1698	-5.35784
1699	2-{[(2R)-1-phenyl-3-sulfanylpropan-2-yl]carbamoyl}acetic acid	CMP1699	-7.12877
1700	(2S,3S,4S,5R)-5-(hydroxymethyl)oxolane-2,3,4-triol	CMP1700	-6.54034
1701	{[(2R,3R,4R,5R)-2-(2-amino-6-oxo-6,9-dihydro-1H-purin-9-yl)-4-hydroxy-5-(hydroxymethyl)oxolan-3-yl]oxy}phosphonic acid	CMP1701	-7.74107
1702	(2R)-2-amino-3-(1H-imidazol-5-yl)-N-(naphthalen-2-yl)propanamide	CMP1702	-6.80034
1703	[amino(1H-1,3-benzodiazol-6-yl)methylidene]azanium	CMP1703	-8.52692
1704	(3R,4R)-3-(4-hydroxybenzamido)azepan-4-yl 4-(2-hydroxybenzoyl)benzoate	CMP1704	-8.46897
1705	6-[1-(3,5,5,8,8-pentamethyl-5,6,7,8-tetrahydronaphthalen-2-yl)cyclopropyl]pyridine-3-carboxylic acid	CMP1705	-2.91712
1706	formic acid	CMP1706	-10.8667
1707	(3aS)-3a-hydroxy-6-methyl-1-phenyl-1H,2H,3H,3aH,4H-pyrrolo[2,3-b]quinolin-4-one	CMP1707	-7.42993
1708	4-carbamoyl-1-[(2R,3R,4S,5R)-5-[(hydrogen phosphonatooxy)methyl]-3,4-dihydroxyoxolan-2-yl]-1H-imidazol-5-olate	CMP1708	-7.9466
1709	3-[1-(3-aminopropyl)-1H-indol-3-yl]-4-(1-methyl-1H-indol-3-yl)-2,5-dihydro-1H-pyrrole-2,5-dione	CMP1709	-6.08871
1710	(2-formylphenoxy)phosphonic acid	CMP1710	-9.10722
1711	1-(2,6-dichlorophenyl)-5-(2,4-difluorophenyl)-7-(piperidin-4-yl)-1,2,3,4-tetrahydroquinolin-2-one	CMP1711	-4.4892
1712	(2S)-2-amino-N,3,3-trimethylbutanamide	CMP1712	-6.46957
1713	1-[(4-methoxyphenyl)methyl]-3-(5-nitro-1,3-thiazol-2-yl)urea	CMP1713	-5.33279
1714	3-(pyridin-3-yl)propyl (2S)-1-(3,3-dimethyl-2-oxopentanoyl)pyrrolidine-2-carboxylate	CMP1714	-5.67258
1715	3H-imidazo[2,1-f]purine	CMP1715	-7.34219
1716	3-[2-(pyridin-4-yl)ethyl]-1H-indole	CMP1716	-7.54349
1717	4-[3-(cyclopentyloxy)-4-methoxyphenyl]pyrrolidin-2-one	CMP1717	-4.2217
1718	butane-1,4-diol	CMP1718	-4.77179
1719	2-aminoethane-1-sulfonic acid	CMP1719	-5.55735
1720	3-chlorophenol	CMP1720	-8.04581
1721	5-[(4-tert-butylphenyl)sulfanyl]quinazoline-2,4-diamine	CMP1721	-5.15001
1722	ethyl 3,5-dimethyl-1-(3-nitrophenyl)-1H-pyrazole-4-carboxylate	CMP1722	-7.38681
1723	[({[(2R,3S,4R,5R)-3,4-dihydroxy-5-(6-hydroxy-2-imino-7-methyl-3,7,8,9-tetrahydro-2H-purin-9-yl)oxolan-2-yl]methoxy}(hydroxy)phosphoryl)oxy]phosphonic acid	CMP1723	-6.19397
1724	{[(2R,3S,4R,5R)-5-(4-amino-2-oxo-1,2-dihydropyrimidin-1-yl)-4-hydroxy-2-(hydroxymethyl)oxolan-3-yl]oxy}phosphonic acid	CMP1724	-6.6077
1725	(2S)-2-amino-3-[4-(phosphonooxy)phenyl]propanoic acid	CMP1725	-7.23656
1726	(2-phenylethyl)boronic acid	CMP1726	-6.76623
1727	(4R)-4-hydroxy-2-(4-methoxyphenyl)-1,1-dioxo-2H,3H,4H-1lambda6-thieno[3,2-e][1,2]thiazine-6-sulfonamide	CMP1727	-6.44347
1728	({[({[(2R,3S,5R)-5-(2,4-dioxo-1,2,3,4-tetrahydropyrimidin-1-yl)-3-hydroxyoxolan-2-yl]methoxy}(hydroxy)phosphoryl)amino](hydroxy)phosphoryl}oxy)phosphonic acid	CMP1728	-5.02637
1729	(2-aminoethoxy)[(2S)-2,3-bis(octadecanoyloxy)propoxy]phosphinic acid	CMP1729	-9.08705
1730	N-{3-[(12bS)-7-oxo-1H,2H,3H,4H,6H,7H,12H,12bH-indolo[2,3-a]quinolizin-12-yl]propyl}propane-2-sulfonamide	CMP1730	-2.76474
1731	(1Z)-2-aminoethene-1-thiol	CMP1731	-6.62693
1732	{[(2R,3S,4R,5R)-5-(6-amino-9H-purin-9-yl)-4-hydroxy-2-({[hydroxy({hydroxy[(3R)-3-hydroxy-2,2-dimethyl-3-{[2-({2-[(3,3,3-trifluoro-2-oxopropyl)sulfanyl]ethyl}carbamoyl)ethyl]carbamoyl}propoxy]phosphoryl}oxy)phosphoryl]oxy}methyl)oxolan-3-yl]oxy}phosphonic acid	CMP1732	-8.85617
1733	N-(2-hydroxyethyl)-N-[(2R,3R,4S,5S)-2,3,4,5,6-pentahydroxyhexyl]nonanamide	CMP1733	-6.18773
1734	(2E)-3-(1H-imidazol-4-yl)prop-2-enoic acid	CMP1734	-8.45676
1735	{[(2R,3S,4R,5R)-5-(2-amino-6-oxo-6,9-dihydro-1H-purin-9-yl)-3,4-dihydroxyoxolan-2-yl]methoxy}phosphonic acid	CMP1735	-5.98198
1736	(2S)-2-amino-3-(phenylmethanesulfonyloxy)propanoic acid	CMP1736	-6.23056
1737	(2R)-2-amino-3-{[(3R)-5-[(S)-amino(carboxy)methyl]-2,3-dihydro-1,2-oxazol-3-yl]sulfanyl}propanoic acid	CMP1737	-7.88218
1738	[({[(2R,3S,4R,5R)-5-(6-amino-9H-purin-9-yl)-3,4-dihydroxyoxolan-2-yl]methoxy}(hydroxy)phosphoryl)methyl]({[(2R,3S,4R,5S)-3,4,5-trihydroxyoxolan-2-yl]methoxy})phosphinic acid	CMP1738	-10.1255
1739	anthracen-1-amine	CMP1739	-10.3488
1740	6-carbamimidoyl-N-phenylnaphthalene-2-carboxamide	CMP1740	-6.43223
1741	(2R,6S)-2-amino-6-hydroxy-7,9-dimethyl-2,3,6,9-tetrahydro-1H-purin-7-ium	CMP1741	-7.57242
1742	(2R,3S,4S,5S,6S)-2-(hydroxymethyl)-6-methoxyoxane-3,4,5-triol	CMP1742	-7.65243
1743	(2R)-2-amino-N-hydroxy-3-(4-iodophenyl)propanamide	CMP1743	-5.52707
1744	[(1R,3S,4R,5S,8S)-3,8-dihydroxy-2,6-dioxabicyclo[3.2.1]octan-4-yl]oxidanesulfonic acid	CMP1744	-8.9611
1745	(2S,3S,4S,5S,6S)-3,4,5,6-tetrahydroxyoxane-2-carboxylic acid	CMP1745	-7.60302
1746	[(5S)-5-amino-5-carboxypentyl]trihydroxyboranuide	CMP1746	-6.05251
1747	(4S)-4-[(2S)-2-[(3R)-3-{[(benzyloxy)carbonyl]amino}-4-cyclohexyl-2-oxobutanamido]-5-[(diaminomethylidene)amino]pentanamido]-4-{[(1S)-1-carboxy-2-cyclohexylethyl]carbamoyl}butanoic acid	CMP1747	-5.57187
1748	(2S)-5-carbamimidamido-2-acetamidopentanoic acid	CMP1748	-5.50382
1749	3-fluoro-2-methylaniline	CMP1749	-6.2887
1750	3-[(4-amino-2-methylpyrimidin-5-yl)methyl]-5-(2-{[(hydrogen phosphonatooxy)(hydroxy)phosphoryl]oxy}ethyl)-4-methyl-1,3-thiazol-3-ium	CMP1750	-7.95243
1751	6-[(3S)-3-benzylpiperazin-1-yl]-3-(naphthalen-2-yl)-4-(pyridin-4-yl)pyridazine	CMP1751	-6.48999
1752	[(1R)-1-[(2S)-6-azaniumyl-2-{[(2S)-1-[(benzyloxy)carbonyl]pyrrolidin-2-yl]formamido}hexanamido]-2-phenylethyl]({[(2S)-1-[(2S)-2-(methoxycarbonyl)pyrrolidin-1-yl]-1-oxopropan-2-yl]amino})phosphinic acid	CMP1752	-13.0523
1753	[(1R,3aS,3bS,7S,9aR,9bS,11aR)-9a,11a-dimethyl-1-[(2R)-6-methylheptan-2-yl]-1H,2H,3H,3aH,3bH,4H,6H,7H,8H,9H,9aH,9bH,10H,11H,11aH-cyclopenta[a]phenanthren-7-yl]oxidanesulfonic acid	CMP1753	-6.22039
1754	(2R,3S,4R,5S)-3-hydroxy-5-[(hydroxycarbamoyl)methyl]-2-(hydroxymethyl)oxan-4-yl tetradecanoate	CMP1754	-7.24675
1755	{[(2R,3S,4R,5R)-5-(6-amino-9H-purin-9-yl)-4-hydroxy-2-({[hydroxy({hydroxy[(3R)-3-hydroxy-2,2-dimethyl-3-({2-[(2-sulfanylethyl)carbamoyl]ethyl}carbamoyl)propoxy]phosphoryl}oxy)phosphoryl]oxy}methyl)oxolan-3-yl]oxy}phosphonic acid	CMP1755	-6.91439
1756	(2R)-2-[({3-hydroxy-2-methyl-5-[(phosphonooxy)methyl]pyridin-4-yl}methyl)amino]propanoic acid	CMP1756	-7.30908
1757	2-({pyrido[2,1-h]purin-4-yl}amino)ethan-1-ol	CMP1757	-7.40498
1758	{[(2R,3S,4R,5R)-5-(4-amino-5-methyl-2-oxo-1,2-dihydropyrimidin-1-yl)-3,4-dihydroxyoxolan-2-yl]methoxy}phosphonic acid	CMP1758	-4.83857
1759	3-methylpyridine	CMP1759	-7.28481
1760	3-bromo-7-nitro-1H-indazole	CMP1760	-6.69063
1761	(2R,3R,4S,5S,6R)-2-{[(2S,3S,4S,5R)-3,4-dihydroxy-2-(hydroxymethyl)-5-[(2R)-2-hydroxynonyl]oxolan-2-yl]oxy}-6-(hydroxymethyl)oxane-3,4,5-triol	CMP1761	-10.654
1762	[4-(17-{4-[dihydroxy(oxido)-lambda4-sulfanyl]phenyl}-7,12-bis[4-(trihydroxy-lambda4-sulfanyl)phenyl]-21,22,23,24-tetraazapentacyclo[16.2.1.1^{3,6}.1^{8,11}.1^{13,16}]tetracosa-1,3(24),4,6,8,10,12,14,16(22),17,19-undecaen-2-yl)phenyl]-lambda4-sulfanetris(olate)	CMP1762	-7.93285
1763	5-{[4-(morpholin-4-yl)phenyl]sulfanyl}quinazoline-2,4-diamine	CMP1763	-4.26381
1764	2-aminoprop-2-enamide	CMP1764	-6.75573
1765	5-(aminomethyl)-6-(2,4-dichlorophenyl)-2-(3,5-dimethoxyphenyl)pyrimidin-4-amine	CMP1765	-4.88652
1766	(3Z)-2-oxopent-3-enoic acid	CMP1766	-8.57114
1767	(2S,8S)-8-benzyl-2-[(4-bromophenyl)methyl]-2-hydroperoxy-6-(4-hydroxyphenyl)-2H,3H,7H,8H-imidazo[1,2-a]pyrazin-3-one	CMP1767	-6.91815
1768	{[(2R,3S,4S,5R,6S)-3,4,5,6-tetrahydroxyoxan-2-yl]methoxy}phosphonic acid	CMP1768	-6.95121
1769	N-[4-({3-butyl-1-[(2-fluorophenyl)methyl]-2,6-dioxo-2,3,6,7-tetrahydro-1H-purin-8-yl}methyl)phenyl]acetamide	CMP1769	-8.08946
1770	(2S)-4-[(1-benzofuran-2-yl)methyl]-1-[(2S,4R)-4-benzyl-2-hydroxy-4-{[(2R)-2-hydroxy-2,3-dihydro-1H-inden-1-yl]carbamoyl}butyl]-N-tert-butylpiperazine-2-carboxamide	CMP1770	-11.5746
1771	(2S,3R,4R,6R)-3-methoxy-2-methyl-4-(methylamino)-29-oxa-1,7,17-triazaoctacyclo[12.12.2.1^{2,6}.0^{7,28}.0^{8,13}.0^{15,19}.0^{20,27}.0^{21,26}]nonacosa-8,10,12,14,19,21,23,25,27-nonaen-16-one	CMP1771	-6.1174
1772	(2S)-2-amino-5-(2-phosphonoacetamido)pentanoic acid	CMP1772	-3.22553
1773	2lambda5-triaz-1-en-2-yn-1-ide hydrate diiron	CMP1773	-8.26113
1774	5-{2-fluoro-5-[(1E)-3-[3-hydroxy-2-(methoxycarbonyl)phenoxy]prop-1-en-1-yl]phenyl}-1,2-oxazole-3-carboxylic acid	CMP1774	-8.16143
1775	(2S)-2-[(4-{[(2-amino-4-oxo-3,4,7,8-tetrahydropteridin-6-yl)methyl]amino}phenyl)formamido]pentanedioic acid	CMP1775	-8.18904
1776	{6-[4-(4-bromobenzoyl)-3-fluorophenoxy]hexyl}(methyl)(prop-2-en-1-yl)amine	CMP1776	-7.9821
1777	(2R,3R,4S,5S,6R)-2-{[(5R,6R,7R,8S)-7,8-dihydroxy-5-(hydroxymethyl)-5H,6H,7H,8H-imidazo[1,2-a]pyridin-6-yl]oxy}-6-(hydroxymethyl)oxane-3,4,5-triol	CMP1777	-7.47961
1778	3-(4-carbamimidoylphenyl)-2-oxopropanoic acid	CMP1778	-10.1053
1779	2-(1,8-dihydroxy-9-oxo-9,10-dihydroanthracen-2-yl)acetic acid	CMP1779	-9.59687
1780	2-{2,4-dioxo-3-azatricyclo[7.3.1.0^{5,13}]trideca-1(13),5,7,9,11-pentaen-3-yl}acetic acid	CMP1780	-9.53196
1781	(2S,4S)-6-fluoro-2',5'-dioxo-2,3-dihydrospiro[1-benzopyran-4,4'-imidazolidine]-2-carboxamide	CMP1781	-5.42482
1782	(4-amino-2-methylpyrimidin-5-yl)methanol	CMP1782	-8.39141
1783	{[(2R,3S,5R)-5-(6,8-dihydroxy-2-imino-3,9-dihydro-2H-purin-9-yl)-3-hydroxyoxolan-2-yl]methoxy}phosphonic acid	CMP1783	-6.31212
1784	3-phenylpropanoic acid	CMP1784	-5.09151
1785	(2S)-2-amino-5-{[(1R)-1-{[(1R)-1-carboxy-2-methylpropyl]carbamoyl}-2-sulfanylethyl]carbamoyl}pentanoic acid	CMP1785	-7.42326
1786	(2S)-2-({4-[({2,4-diaminofuro[2,3-d]pyrimidin-5-yl}methyl)(methyl)amino]phenyl}formamido)pentanedioic acid	CMP1786	-5.37775
1787	N'-[(4S)-4-amino-5-[(2-aminoethyl)amino]pentyl]-N-nitroguanidine	CMP1787	-6.78353
1788	{[(1R,2S,3R,5S,6R)-2,3,5-trihydroxy-4-{[hydroxy(3-hydroxy-2-oxopropoxy)phosphoryl]oxy}-6-(phosphonooxy)cyclohexyl]oxy}phosphonic acid	CMP1788	-7.2529
1789	3-cyclohexyl-1-(4-iodophenyl)urea	CMP1789	-8.93689
1790	{[(2R,3S,4R,5S)-5-(5,6-dimethyl-1H-1,3-benzodiazol-1-yl)-3,4-dihydroxyoxolan-2-yl]methoxy}phosphonic acid	CMP1790	-8.16894
1791	(2S)-2-{[4-({[(6S)-2-amino-4-oxo-3,4,5,6,7,8-hexahydropteridin-6-yl]methyl}amino)phenyl]formamido}pentanedioic acid	CMP1791	-5.65508
1792	(2S)-1-[(2R)-2-methyl-3-sulfanylpropanoyl]pyrrolidine-2-carboxylic acid	CMP1792	-8.3885
1793	N-{3-[(S)-cyclopropyl({4-hydroxy-2-oxo-2H,5H,6H,7H,8H,9H,10H-cycloocta[b]pyran-3-yl})methyl]phenyl}benzenesulfonamide	CMP1793	-6.94475
1794	(1S,2R,8R,8aR)-octahydroindolizine-1,2,8-triol	CMP1794	-7.04073
1795	hexadecane-1-sulfonyl fluoride	CMP1795	-7.44529
1796	N-hydroxy-2-[(2R)-3-oxo-3,4-dihydro-2H-1,4-benzothiazin-2-yl]acetamide	CMP1796	-5.44781
1797	diaminopyrimidine-4,6-diol	CMP1797	-7.12092
1798	{[5-hydroxy-6-methyl-4-({[(4R)-3-oxo-1,2-oxazolidin-4-yl]amino}methyl)pyridin-3-yl]methoxy}phosphonic acid	CMP1798	-4.95913
1799	(2R)-3-(acetylsulfanyl)-2-aminopropanoic acid	CMP1799	-7.48426
1800	6-amino-1,2,3,4-tetrahydrophthalazine-1,4-dione	CMP1800	-4.05015
1801	2,5,8,11,14-pentaoxahexadecan-16-ol	CMP1801	-5.30538
1802	[2,3-bis(hexadecanoyloxy)propoxy](2,3-dihydroxypropoxy)phosphinic acid	CMP1802	-7.62741
1803	N-{[3-(aminomethyl)phenyl]methyl}ethanimidamide	CMP1803	-4.1092
1804	pentan-1-amine	CMP1804	-5.97351
1805	[(1R)-1-[(2S)-2-[(furan-2-yl)formamido]-4-methylpentanamido]-2-(1H-indol-3-yl)ethyl]phosphonic acid	CMP1805	-8.82367
1806	(2S)-2-{[1,1'-biphenyl]-4-yl}propanoic acid	CMP1806	-4.30805
1807	[amino(1H-1,2,4-triazol-1-yl)methylidene]azanium	CMP1807	-6.23909
1808	2-{4-[4-(4-chlorophenoxy)benzenesulfonyl]oxan-4-yl}-N-hydroxyacetamide	CMP1808	-7.21709
1809	benzyl N-[(1S)-1-{[(3S)-1-[(4-nitrophenoxy)sulfonyl]-5-phenylpentan-3-yl]carbamoyl}-2-phenylethyl]carbamate	CMP1809	-13.0454
1810	(Z,3E)-3-(hydroxyimino)-1',2'-dihydro-1H,3H-[2,3'-biindolyliden]-2'-one	CMP1810	-5.8803
1811	{[(2R,3R,4R)-2,3,4-trihydroxy-5-oxopentyl]oxy}phosphonic acid	CMP1811	-6.19808
1812	3-aminobenzoic acid	CMP1812	-5.94116
1813	N-butylbenzenesulfonamide	CMP1813	-6.77232
1814	(5Z)-7-[(1R,2R,5S)-5-hydroxy-2-[(1E,3S)-3-hydroxyoct-1-en-1-yl]-3-oxocyclopentyl]hept-5-enoic acid	CMP1814	-6.70838
1815	(2S)-2-amino-3-(3-hydroxy-5-methyl-1,2-oxazol-4-yl)propanoic acid	CMP1815	-7.35041
1816	4-{4-[(2-oxo-2,3-dihydro-1H-indol-3-yl)methyl]phenyl}piperazine-1-carbaldehyde	CMP1816	-8.74671
1817	[({[(2R,3S,4R,5R)-5-(6-amino-9H-purin-9-yl)-3,4-dihydroxyoxolan-2-yl]methoxy}(hydroxy)phosphoryl)oxy]({[(2R,3S,4R,5S)-3,4,5-trihydroxyoxolan-2-yl]methoxy})phosphinic acid	CMP1817	-5.52734
1818	cyclohexanone	CMP1818	-7.96956
1819	(2R,3S,4S,5R,6S)-2-(hydroxymethyl)-6-{[(2R,3S,4R,5R)-4,5,6-trihydroxy-2-(hydroxymethyl)oxan-3-yl]oxy}oxane-3,4,5-triol	CMP1819	-7.05272
1820	(2S)-2-[(2S)-3-{[(1R)-1-aminoethyl](hydroxy)phosphoryl}-2-({[1,1'-biphenyl]-4-yl}methyl)propanamido]propanoic acid	CMP1820	-7.01868
1821	(3R)-3-[3-bromo-5-(6-carbamimidoyl-1H-1,3-benzodiazol-2-yl)-4-oxidophenyl]-3-carboxypropanoate	CMP1821	-7.51513
1822	(2R,3R,4R,5S,6R)-5-{[(2S,3R,4S,6S)-3,4-dihydroxy-6-(hydroxymethyl)oxan-2-yl]oxy}-6-(hydroxymethyl)oxane-2,3,4-triol	CMP1822	-7.56902
1823	(2R,3S,4R,5S)-2-(hydroxymethyl)-5-[7-(methylamino)-2H-pyrazolo[4,3-d]pyrimidin-3-yl]oxolane-3,4-diol	CMP1823	-5.99316
1824	(2S)-2-[(4S)-4-[(4S)-4-{[4-({[(6S)-2-amino-5-formyl-4-oxo-1,4,5,6,7,8-hexahydropteridin-6-yl]methyl}amino)phenyl]formamido}-4-carboxybutanamido]-4-carboxybutanamido]pentanedioic acid	CMP1824	-4.38091
1825	4-carboxybutan-1-aminium	CMP1825	-11.104
1826	N-[(2-fluorophenyl)methyl]-4-sulfamoylbenzamide	CMP1826	-7.22164
1827	(2S)-2-amino-4-(2-aminophenyl)-4-oxobutanoic acid	CMP1827	-7.5785
1828	N-hydroxy-3-methyl-2-{N-[(pyridin-3-yl)methyl]4-methoxybenzenesulfonamido}benzamide	CMP1828	-6.04358
1829	2-(carboxyformamido)-4H,5H,7H-thieno[2,3-c]thiopyran-3-carboxylic acid	CMP1829	-6.89314
1830	3-(2-{[(2Z)-3-(2-carboxyethyl)-5-{[(2Z)-4-ethenyl-3-methyl-5-oxo-2,5-dihydro-1H-pyrrol-2-ylidene]methyl}-4-methyl-2H-pyrrol-2-ylidene]methyl}-5-{[(2Z)-3-ethenyl-4-methyl-5-oxo-2,5-dihydro-1H-pyrrol-2-ylidene]methyl}-4-methyl-1H-pyrrol-3-yl)propanoic acid	CMP1830	-4.70896
1831	(2E)-but-2-enoic acid	CMP1831	-8.04197
1832	{[(2R,3R,4S,5S)-3,4-dihydroxy-5-{4-oxo-1H,4H,5H-pyrrolo[3,2-d]pyrimidin-7-yl}pyrrolidin-2-yl]methoxy}phosphonic acid	CMP1832	-8.69375
1833	(2R,3S,4R,5R)-2,3,4,5-tetrahydroxy-6-(phosphonooxy)hexanoic acid	CMP1833	-6.97898
1834	(2S,4R)-4-[(2S)-2-amino-5-[(E)-[amino(nitroamino)methylidene]amino]pentanamido]pyrrolidine-2-carboxamide	CMP1834	-3.43497
1835	2,5,8,11-tetraoxadodecane	CMP1835	-4.64926
1836	2-(aminooxy)acetic acid	CMP1836	-5.52564
1837	1-{2-[2-(2-methoxyethoxy)ethoxy]ethoxy}-4-(2,4,4-trimethylpentan-2-yl)benzene	CMP1837	-7.79295
1838	4-{[(1S,3S)-3-[(4-carbamimidoylphenyl)methyl]-2-oxocycloheptyl]methyl}benzene-1-carboximidamide	CMP1838	-7.00729
1839	({[({[(2R,3S,4R,5R)-3,4-dihydroxy-5-(6-hydroxy-2-imino-3,9-dihydro-2H-purin-9-yl)oxolan-2-yl]methoxy}(hydroxy)phosphoryl)oxy](hydroxy)phosphoryl}amino)phosphonic acid	CMP1839	-4.52569
1840	2-(dimethylamino)acetic acid	CMP1840	-8.93157
1841	(3R)-3-[5-(6-carbamimidoyl-1H-1,3-benzodiazol-2-yl)-2'-methoxy-6-oxido-[1,1'-biphenyl]-3-yl]-3-carboxypropanoate	CMP1841	-5.23799
1842	1-aminocyclopropane-1-carboxylic acid	CMP1842	-8.07324
1843	(3,4-dihydroxyphenyl)triphenylarsanium	CMP1843	-7.88208
1844	3,5-difluorobenzene-1-sulfonamide	CMP1844	-5.23259
1845	[(1R)-1-aminopentyl]phosphonic acid	CMP1845	-9.42387
1846	5-chloro-N-[2-(2-{2-[(5-chloro-1H-indol-2-yl)formamido]ethoxy}ethoxy)ethyl]-1H-indole-2-carboxamide	CMP1846	-6.25726
1847	(2S,3R)-N-hydroxy-2-(3-hydroxypropyl)-N'-[(3S)-1-(2-methoxyethyl)-2-oxoazepan-3-yl]-3-(2-methylpropyl)butanediamide	CMP1847	-6.76743
1848	4-(2,4-dimethyl-1,3-thiazol-5-yl)pyrimidin-2-amine	CMP1848	-11.013
1849	(1R,3aS,3bS,7S,9aR,9bS,11aR)-9a,11a-dimethyl-1-[(2R)-6-methylheptan-2-yl]-1H,2H,3H,3aH,3bH,4H,6H,7H,8H,9H,9aH,9bH,10H,11H,11aH-cyclopenta[a]phenanthren-7-yl (9Z,12Z)-octadeca-9,12-dienoate	CMP1849	-6.15632
1850	[(2R,3R,4S)-2,3,4-trihydroxy-4-(hydroxycarbamoyl)butoxy]phosphonic acid	CMP1850	-4.74447
1851	{[2-(thiophen-2-yl)acetamido]methyl}boronic acid	CMP1851	-6.81576
1852	2,3-dihydro-1H-indole-2,3-dione	CMP1852	-7.49315
1853	1-[(2R)-1-hydroxy-4-phenylbutan-2-yl]-1H-imidazole-4-carboxamide	CMP1853	-7.32951
1854	4-amino-1-[(2R,3R,4S,5R)-3,4-dihydroxy-5-(hydroxymethyl)oxolan-2-yl]-1,2-dihydropyrimidin-2-one	CMP1854	-7.21046
1855	{[(2R,3R,4R,5R)-5-(6-amino-9H-purin-9-yl)-3-hydroxy-4-(phosphonooxy)oxolan-2-yl]methoxy}phosphonic acid	CMP1855	-8.26507
1856	(R,1R)-N,4-dimethyl-N-(4-methylpent-3-en-1-yl)cyclohex-3-en-1-aminium	CMP1856	-7.57242
1857	(2R,3R,4S,5R,6S)-2-(hydroxymethyl)-6-methoxyoxane-3,4,5-triol	CMP1857	-9.63301
1858	(2S,4R)-6-fluoro-2',5'-dioxo-2,3-dihydrospiro[1-benzopyran-4,4'-imidazolidine]-2-carboxamide	CMP1858	-8.39481
1859	(4R,5S,6S,7R)-1,3-bis[(3-aminophenyl)methyl]-4,7-dibenzyl-5,6-dihydroxy-1,3-diazepan-2-one	CMP1859	-10.1168
1860	[(2S,5R)-5-(6-amino-2-chloro-9H-purin-9-yl)oxolan-2-yl]methanol	CMP1860	-7.5814
1861	5-methyl-6-{[methyl(3,4,5-trimethoxyphenyl)amino]methyl}pyrido[2,3-d]pyrimidine-2,4-diamine	CMP1861	-7.01103
1862	3,5-dinitrobenzene-1,2-diol	CMP1862	-6.88608
1863	2-[3,5-dibromo-4-(4-hydroxy-3-{hydroxy[(2-phenylethyl)amino]methyl}phenoxy)phenyl]ethane-1,1-diol	CMP1863	-5.14117
1864	(2R)-4-methylpentan-2-amine	CMP1864	-3.34496
1865	2-iminoethan-1-amine	CMP1865	-5.04527
1866	2-(N-hydroxyformamido)acetic acid	CMP1866	-7.87587
1867	3-[20-(2-carboxyethyl)-10,15-diethenyl-5,9,14,19-tetramethyl-2,22,23,25-tetraaza-1-cobaltaoctacyclo[11.9.1.1^{1,8}.1^{3,21}.0^{2,6}.0^{16,23}.0^{18,22}.0^{11,25}]pentacosa-3(24),4,6,8,10,12,14,16,18,20-decaen-4-yl]propanoic acid	CMP1867	-6.25143
1868	3-hydroxy-1,2-oxazole-4-carboxylic acid	CMP1868	-10.8694
1869	7-({2-[(1-ethanimidoylpiperidin-4-yl)oxy]-9H-carbazol-9-yl}methyl)naphthalene-2-carboximidamide	CMP1869	-6.7712
1870	6-methyl-7H-purine	CMP1870	-6.39952
1871	4-(propan-2-yl)aniline	CMP1871	-10.3425
1872	3-(4-hydroxyphenyl)-7-{[(2S,3R,4S,5S,6R)-3,4,5-trihydroxy-6-(hydroxymethyl)oxan-2-yl]oxy}-4H-chromen-4-one	CMP1872	-7.29642
1873	2-{[6-(benzylamino)-9-methyl-9H-purin-2-yl]amino}ethan-1-ol	CMP1873	-9.24579
1874	5-[(2S)-4-benzyl-5-oxomorpholin-2-yl]-1-methyl-1,3-dihydro-2lambda6,1-benzothiazole-2,2-dione	CMP1874	-6.57502
1875	2-amino-6-(hydroxymethyl)-3,4,7,8-tetrahydropteridin-4-one	CMP1875	-6.47381
1876	(1S,2S,3R,6S)-6-amino-4-(hydroxymethyl)cyclohex-4-ene-1,2,3-triol	CMP1876	-3.84578
1877	butanamide	CMP1877	-5.26299
1878	[3-(2-iodoacetamido)phenyl]boronic acid	CMP1878	-9.92161
1879	2-[(4R)-4-[(1R,3aS,3bR,4R,5aS,7R,9aS,9bS,11aR)-4,7-dihydroxy-9a,11a-dimethyl-hexadecahydro-1H-cyclopenta[a]phenanthren-1-yl]pentanamido]acetic acid	CMP1879	-5.76671
1880	(5S,6S)-6-amino-5-hydroxycyclohexa-1,3-diene-1-carboxylic acid	CMP1880	-8.61792
1881	(1r,3r,5r,7r)-adamantan-2-one	CMP1881	-9.20857
1882	4-[(1E)-2-carboxyeth-1-en-1-yl]benzoic acid	CMP1882	-3.61196
1883	bis(propan-2-yl) methylphosphonate	CMP1883	-6.18212
1884	(pyridin-3-yl)methyl N-[(1S)-1-{[(3S)-1-hydroxy-2-oxo-5-phenylpentan-3-yl]carbamoyl}-2-phenylethyl]carbamate	CMP1884	-7.64731
1885	(4S)-2,6-dioxo-1,3-diazinane-4-carboxylic acid	CMP1885	-7.43567
1886	4-hydroxy-3-methoxybenzoate	CMP1886	-4.88223
1887	N-[(2R)-octan-2-yl]formamide	CMP1887	-8.0472
1888	2-{3-[(4-bromo-2-fluorophenyl)methyl]-7-chloro-2,4-dioxo-1,2,3,4-tetrahydroquinazolin-1-yl}acetic acid	CMP1888	-6.39117
1889	magnesium(2+) (3R,21S,22S)-16-ethenyl-11-ethyl-3-(methoxycarbonyl)-12,17,21,26-tetramethyl-4-oxo-22-(3-oxo-3-{[(2E,7R,11R)-3,7,11,15-tetramethylhexadec-2-en-1-yl]oxy}propyl)-7,23,24,25-tetraazahexacyclo[18.2.1.1^{5,8}.1^{10,13}.1^{15,18}.0^{2,6}]hexacosa-1,5,8(26),9,11,13(25),14,16,18,20(23)-decaene-7,24-diide	CMP1889	-6.56708
1890	2,3,6,7-tetrahydro-1H-purine-2,6-dione	CMP1890	-6.79328
1891	(4-{2,6,8-trioxo-9-[(2R,3S,4R)-2,3,4,5-tetrahydroxypentyl]-2,3,6,7,8,9-hexahydro-1H-purin-7-yl}butoxy)phosphonic acid	CMP1891	-7.04322
1892	(2R)-2-[(R)-carboxy(2-phenylacetamido)methyl]-5-[(3S)-3-[(4R)-4-carboxy-4-acetamidobutanamido]-3-{[(1R)-1-{[(1R)-1-carboxyethyl]carbamoyl}ethyl]carbamoyl}propyl]-3,6-dihydro-2H-1,3-thiazine-4-carboxylic acid	CMP1892	-7.75473
1893	[(5aR,8R,9aR)-2-amino-4-oxo-8-[(phosphonatooxy)methyl]-6-sulfanidyl-3H,4H,5H,5aH,8H,9aH,10H-pyrano[3,2-g]pteridin-7-yl]sulfanide; dioxomolybdenumbis(ylium)	CMP1893	-5.16623
1894	diethyl [(4-methylphenyl)methyl]phosphonate	CMP1894	-7.73788
1895	[(2E)-4-{[3-(4-bromophenyl)-5-fluoro-1-methyl-1H-indazol-6-yl]oxy}but-2-en-1-yl](methyl)(prop-2-en-1-yl)amine	CMP1895	-6.36512
1896	N-[(1S)-1-(dimethylcarbamoyl)-2-phenylethyl]-2-oxo-N'-[2-(pyridin-2-yl)ethyl]butanediamide	CMP1896	-7.60443
1897	[(2-{4-[2-(carbamimidoylsulfanyl)ethyl]phenyl}ethyl)sulfanyl]methanimidamide	CMP1897	-6.98081
1898	{[4-(aminomethyl)-5-hydroxy-6-methylpyridin-3-yl]methoxy}phosphonic acid	CMP1898	-5.69423
1899	(E)-N-hydroxy-N''-(propan-2-yl)guanidine	CMP1899	-6.45319
1900	(2R)-1-(hexadecanoyloxy)-3-{[(1S,2R,3R,4S,5S,6R)-2,3,4,5,6-pentahydroxycyclohexyl phosphonato]oxy}propan-2-yl (9E)-octadec-9-enoate	CMP1900	-3.7879
1901	butan-1-ol	CMP1901	-6.04827
1902	(2S)-2-amino-4-{[(1R)-1-[(carboxymethyl)carbamoyl]-2-{[4-(ethylamino)-6-[(propan-2-yl)amino]-1,3,5-triazin-2-yl]sulfanyl}ethyl]carbamoyl}butanoic acid	CMP1902	-7.11469
1903	tetraoxocyclotetravanadoxane-2,4,6,8-tetrakis(olate)	CMP1903	-5.6213
1904	(3S)-3-amino-4-(benzyloxy)butan-2-one	CMP1904	-4.83237
1905	[(1R)-1-amino-3-(methylsulfanyl)propyl]phosphonic acid	CMP1905	-13.1931
1906	methyl (15S,16R,18R)-16-hydroxy-15-methyl-3-oxo-28-oxa-4,14,19-triazaoctacyclo[12.11.2.1^{15,18}.0^{2,6}.0^{7,27}.0^{8,13}.0^{19,26}.0^{20,25}]octacosa-1,6,8(13),9,11,20,22,24,26-nonaene-16-carboxylate	CMP1906	-5.00441
1907	(2R)-2-amino-3-[(R)-sulfino]propanoic acid	CMP1907	-5.91119
1908	(2S,3S)-2,3-bis[(2H-1,3-benzodioxol-5-yl)methyl]butanedioic acid	CMP1908	-6.63846
1909	(3R,4R)-3-{3-[(2S)-butan-2-yl]-4-hydroxybenzamido}azepan-4-yl 4-(2-hydroxy-5-methoxybenzoyl)benzoate	CMP1909	-5.51331
1910	2-oxo-3-sulfopropanoic acid	CMP1910	-8.04359
1911	(2S,3S,4R,5S)-2-{4-amino-3H,4H,5H-pyrrolo[3,2-d]pyrimidin-7-yl}-5-[(methylsulfanyl)methyl]pyrrolidine-3,4-diol	CMP1911	-3.3965
1912	(2R)-propane-1,2-diol	CMP1912	-6.4493
1913	(2R)-2-amino-3-(butanoylsulfanyl)propanoic acid	CMP1913	-7.83964
1914	(1R,3S,5S)-8-methyl-8-azabicyclo[3.2.1]octan-3-yl (2R)-2-hydroxy-2-phenylacetate	CMP1914	-7.28999
1915	[(2R,3S,4R,5R)-5-(6-amino-9H-purin-9-yl)-3,4-dihydroxyoxolan-2-yl]methyl N-ethylsulfamate	CMP1915	-6.12921
1916	2,5-dimethylaniline	CMP1916	-7.6175
1917	7,8-dimethyl-2,4-dioxo-10-[(2S,3S,4R)-2,3,4-trihydroxy-5-(phosphonooxy)pentyl]-2H,3H,4H,10H-benzo[g]pteridin-5-ium-5-sulfonate	CMP1917	-1.58933
1918	trihydrate zinc	CMP1918	-9.37708
1919	3,8-diamino-5-{3-[diethyl(methyl)azaniumyl]propyl}-6-phenylphenanthridin-5-ium	CMP1919	-4.77212
1920	(2S)-2-(dimethylamino)propanoic acid	CMP1920	-5.09177
1921	6-bromo-7H-purine	CMP1921	-11.8166
1922	(2R)-3-[(2S,5R,6R,8S)-8-[(2R,3E)-4-[(2R,4'aR,5R,6'S,8'R,8'aS)-8'-hydroxy-6'-[(1S,3S)-1-hydroxy-3-[(2S,3R,6S)-3-methyl-1,7-dioxaspiro[5.5]undecan-2-yl]butyl]-7'-methylidene-hexahydro-3'H-spiro[oxolane-2,2'-pyrano[3,2-b]pyran]-5-yl]but-3-en-2-yl]-5-hydroxy-10-methyl-1,7-dioxaspiro[5.5]undec-10-en-2-yl]-2-hydroxy-2-methylpropanoic acid	CMP1922	-9.57561
1923	1,8-dihydroxy-4-nitro-9H-xanthen-9-one	CMP1923	-7.70202
1924	(2S,3S,4S,5S)-2,5-bis(hydroxymethyl)pyrrolidine-3,4-diol	CMP1924	-10.1632
1925	lambda7-cobalt(7+) 5-(2-carboxyethyl)-9-(2-carboxylatoethyl)-4,10,15,20-tetramethyl-21,22,23,24-tetraazapentacyclo[16.2.1.1^{3,6}.1^{8,11}.1^{13,16}]tetracosa-1,3(24),4,6,8,10,12,14,16(22),17,19-undecaen-21-ide	CMP1925	-5.05497
1926	(2R)-2-amino-4-carbamoylbutanoic acid	CMP1926	-4.42058
1927	propanedioic acid	CMP1927	-3.90228
1928	(acetyloxy)mercurylium	CMP1928	-8.37455
1929	1-[4-(4-{4-[(2-ethoxyphenyl)sulfanyl]-3-nitrophenyl}pyridin-2-yl)piperazin-1-yl]ethan-1-one	CMP1929	-5.66865
1930	2-phenylacetaldehyde	CMP1930	-7.0882
1931	2-{[2-(trifluoromethyl)phenyl]amino}benzoic acid	CMP1931	-6.30093
1932	{[(2R,3S,4R,5R)-5-(6-amino-9H-purin-9-yl)-4-hydroxy-2-({[hydroxy({hydroxy[(3R)-3-hydroxy-2,2-dimethyl-3-[(2-{[2-(tetradecanoylsulfanyl)ethyl]carbamoyl}ethyl)carbamoyl]propoxy]phosphoryl}oxy)phosphoryl]oxy}methyl)oxolan-3-yl]oxy}phosphonic acid	CMP1932	-7.72249
1933	({[({[(2R,3S,5R)-5-(2-amino-6-oxo-6,9-dihydro-1H-purin-9-yl)-3-hydroxyoxolan-2-yl]methoxy}(hydroxy)phosphoryl)oxy](hydroxy)phosphoryl}oxy)phosphonic acid	CMP1933	-7.87587
1934	3-[20-(2-carboxyethyl)-15-ethenyl-10-ethyl-5,9,14,19-tetramethyl-2,22,23,25-tetraaza-1-ferraoctacyclo[11.9.1.1^{1,8}.1^{3,21}.0^{2,6}.0^{16,23}.0^{18,22}.0^{11,25}]pentacosa-3(24),4,6,8,10,12,14,16,18,20-decaen-4-yl]propanoic acid	CMP1934	-7.92122
1935	5-[5-(6-amino-9H-purin-9-yl)-3,4-dihydroxyoxolan-2-yl]-1,3-dioxo-2,4-dioxa-1,3-ditungstapentane-1,1,3-triol	CMP1935	-3.81077
1936	(2S,3S)-1,4-disulfanylbutane-2,3-diol	CMP1936	-7.60852
1937	(2R)-2,4-dihydroxy-7-methoxy-3,4-dihydro-2H-1,4-benzoxazin-3-one	CMP1937	-6.62632
1938	{[(2R,3R,4R,5R,6R)-5-acetamido-3,4,6-trihydroxyoxan-2-yl]methoxy}sulfonic acid	CMP1938	-11.3405
1939	(3aS,9bS,11aS)-7-hydroxy-11a-methyl-1H,2H,3H,3aH,5H,9bH,10H,11H,11aH-cyclopenta[a]phenanthren-1-one	CMP1939	-10.161
1940	lambda1-copper(1+) 4,20-bis(2-carboxyethyl)-10,15-diethyl-5,9,14,19,23-pentamethyl-21,22,23,24-tetraazapentacyclo[16.2.1.1^{3,6}.1^{8,11}.1^{13,16}]tetracosa-1,3(24),4,6,8,10,12,14,16(22),17,19-undecaen-21-ide	CMP1940	-9.29964
1941	({[({[(2S,5R)-5-(6-amino-9H-purin-9-yl)oxolan-2-yl]methoxy}(hydroxy)phosphoryl)oxy](hydroxy)phosphoryl}oxy)phosphonic acid	CMP1941	-6.083
1942	(2S)-1-oxopropane-1,2,3-tricarboxylic acid	CMP1942	-11.4416
1943	(12bS)-1H,2H,3H,4H,6H,7H,12H,12bH-indolo[2,3-a]quinolizin-7-one	CMP1943	-5.41623
1944	2-phenylethan-1-ol	CMP1944	-9.34978
1945	(2S)-8-benzyl-2-hydroxy-6-(4-hydroxyphenyl)-2-[(4-hydroxyphenyl)methyl]-2H,3H-imidazo[1,2-a]pyrazin-3-one	CMP1945	-7.10562
1946	3-(4-fluorophenyl)-2-(pyridin-4-yl)-1H-pyrrolo[3,2-b]pyridin-1-ol	CMP1946	-7.57197
1947	{[(2R,3S,4R,5R)-5-(2,4-dioxo-1,2,3,4-tetrahydropyrimidin-1-yl)-3,4-dihydroxyoxolan-2-yl]methoxy}[({[(2R,3R,4R,5R,6R)-3-acetamido-4,5-dihydroxy-6-(hydroxymethyl)oxan-2-yl]oxy}(hydroxy)phosphoryl)oxy]phosphinic acid	CMP1947	-7.20875
1948	4-[(4-{imidazo[1,2-a]pyridin-3-yl}pyrimidin-2-yl)amino]benzene-1-sulfonamide	CMP1948	-3.71166
1949	2-bromoacetic acid	CMP1949	-7.94324
1950	3-[20-(2-carboxyethyl)-9,10,14,15-tetraethenyl-5,19-dimethyl-2,22,23,25-tetraaza-1-ferraoctacyclo[11.9.1.1^{1,8}.1^{3,21}.0^{2,6}.0^{16,23}.0^{18,22}.0^{11,25}]pentacosa-3,5,7,9,11,13,15,17,19,21(24)-decaen-4-yl]propanoic acid	CMP1950	-7.16672
1951	benzyl N-[(1S)-2-phenyl-1-{[(3S)-1-phenyl-5-phenylmethanesulfonylpentan-3-yl]carbamoyl}ethyl]carbamate	CMP1951	-3.81271
1952	propanedioate	CMP1952	-3.80609
1953	(3S)-butane-1,3-diol	CMP1953	-4.00826
1954	2-hydroxy-2-methylpropanenitrile	CMP1954	-7.82359
1955	(2S)-2-(2-hydroxypropan-2-yl)-6-(2-methylbut-3-en-2-yl)-2H,3H,7H-furo[3,2-g]chromen-7-one	CMP1955	-7.08865
1956	7-nitro-2H-indazole	CMP1956	-6.7679
1957	{[5-hydroxy-4-(hydroxymethyl)-6-methylpyridin-3-yl]methoxy}phosphonic acid	CMP1957	-4.24837
1958	hexane-1,6-diol	CMP1958	-5.46197
1959	(1R)-N-methyl-N-(prop-2-yn-1-yl)-2,3-dihydro-1H-inden-1-amine	CMP1959	-7.24362
1960	(2R,3R,4S,5R,6R)-2-(hydroxymethyl)-6-(3-nitrophenoxy)oxane-3,4,5-triol	CMP1960	-8.07434
1961	8-[(2S,3S,4R)-2,3,4,5-tetrahydroxypentyl]-1,2,3,4,5,6,7,8-octahydropteridine-2,4,6,7-tetrone	CMP1961	-5.35813
1962	(2S)-2-[(furan-2-yl)formamido]-4-methylpentanoic acid	CMP1962	-4.08383
1963	(2R)-2-amino-3-(methylsulfanyl)propanoic acid	CMP1963	-8.58457
1964	[(2S,4aS,6S,7aS)-6-(5-methyl-2,4-dioxo-1,2,3,4-tetrahydropyrimidin-1-yl)-2-phenyl-hexahydrofuro[3,2-d][1,3]dioxin-2-yl]phosphonic acid	CMP1964	-7.54262
1965	(2S,3R,4S,5S,6R)-6-methyl-5-{[(1S,4R,5S,6S)-4,5,6-trihydroxy-3-(hydroxymethyl)cyclohex-2-en-1-yl]amino}oxane-2,3,4-triol	CMP1965	-7.85964
1966	3-(cyclohexylamino)propane-1-sulfonic acid	CMP1966	-7.39213
1967	(4R)-2-(3-methoxyphenyl)-4-(methylamino)-1,1-dioxo-2H,3H,4H-1lambda6-thieno[3,2-e][1,2]thiazine-6-sulfonamide	CMP1967	-11.6788
1968	4-sulfamoyl-N-[(2,4,6-trifluorophenyl)methyl]benzamide	CMP1968	-9.40658
1969	({[(2S)-1-(2,6-diamino-9H-purin-9-yl)propan-2-yl]oxy}methyl)phosphonate	CMP1969	-6.69702
1970	2-[(4S)-4-[(4S)-4-[(4S)-4-{[4-(2-{2-amino-4-oxo-1H,4H,7H-pyrrolo[2,3-d]pyrimidin-5-yl}ethyl)phenyl]formamido}-4-carboxybutanamido]-4-carboxybutanamido]-4-carboxybutanamido]pentanedioic acid	CMP1970	-10.2428
1971	(2R,3R)-2-(3,4-dihydroxyphenyl)-3,5,7-trihydroxy-3,4-dihydro-2H-1-benzopyran-4-one	CMP1971	-4.51416
1972	[(9R)-2,2-dimethyl-9,10-bis(pentanoyloxy)-6-sulfanylidene-5,7-dioxa-2-aza-6lambda5-phosphadecan-2-ium-6-yl]sulfanide	CMP1972	-9.4978
1973	3,8-diamino-6-phenyl-5-[6-(1-{2-[(1,2,3,4-tetrahydroacridin-9-yl)amino]ethyl}-1H-1,2,3-triazol-4-yl)hexyl]phenanthridin-5-ium	CMP1973	-5.94986
1974	(2S,4S,5S)-4,5-dihydroxyoxane-2-carboxylic acid	CMP1974	-7.64016
1975	(2R,3R,4S,5R,6R)-3-fluoro-6-(hydroxymethyl)oxane-2,4,5-triol	CMP1975	-7.123
1976	(2S)-2-amino-1-[({[(2R,3S,4R,5R)-5-(6-amino-4,9-dihydro-1H-purin-9-yl)-3,4-dihydroxyoxolan-2-yl]methoxy}sulfonyl)amino]-2-[2-(methylsulfanyl)ethyl]ethan-1-one	CMP1976	-8.61228
1977	2-amino-7-[(2S,3S,4R,5R)-3,4-dihydroxy-5-(hydroxymethyl)pyrrolidin-2-yl]-3H,4H,5H-pyrrolo[3,2-d]pyrimidin-4-one	CMP1977	-5.74239
1978	benzene-1,2-diol	CMP1978	-5.9412
1979	(2R)-2-amino-6-hydroxyhexanoic acid	CMP1979	-4.26299
1980	(ethylsulfanyl)methanimidamide	CMP1980	-4.4239
1981	(2S)-2-amino-4-[(R)-methanesulfinyl]butanoic acid	CMP1981	-6.43786
1982	{[(2R,3S,4R)-5-(2-aminoacetamido)-3,4-dihydroxyoxolan-2-yl]methoxy}phosphonic acid	CMP1982	-7.58402
1983	(2R,3R,4R,5R)-4-{[(2R,3R,4R,5S,6R)-5-{[(2R,3R,4R,5S,6R)-3,4-dihydroxy-6-(hydroxymethyl)-5-{[(2R,3R,4S,5S,6R)-3,4,5-trihydroxy-6-(hydroxymethyl)oxan-2-yl]oxy}oxan-2-yl]oxy}-3,4-dihydroxy-6-(hydroxymethyl)oxan-2-yl]oxy}-2,3,5,6-tetrahydroxyhexanal	CMP1983	-5.24739
1984	4-(methylsulfanyl)-2-oxobutanoic acid	CMP1984	-4.63728
1985	4-oxopentanoic acid	CMP1985	-6.16857
1986	N-{5-[bis(2-chloroethyl)amino]pentan-2-yl}-6-chloro-2-methoxyacridin-9-amine	CMP1986	-7.8743
1987	(2S)-8-benzyl-2-hydroperoxy-6-(4-hydroxyphenyl)-2-[(4-hydroxyphenyl)methyl]-2H,3H-imidazo[1,2-a]pyrazin-3-one	CMP1987	-7.47977
1988	3-cyclohexylpropanoic acid	CMP1988	-8.13433
1989	(2S)-N-[(3S)-1-(benzenesulfonyl)hex-1-en-3-yl]-2-({hydroxy[4-(morpholin-4-yl)piperidin-1-yl]methylidene}amino)-3-phenylpropanimidic acid	CMP1989	-5.76832
1990	2-amino-3H,4H,5H-pyrrolo[2,3-d]pyrimidin-4-one	CMP1990	-5.71991
1991	(2S)-2-[(R)-carboxy[2-(thiophen-2-yl)acetamido]methyl]-5-methyl-3,6-dihydro-2H-1,3-thiazine-4-carboxylic acid	CMP1991	-6.73867
1992	(2R,3R,5S)-3-methyl-5-sulfopyrrolidine-2-carboxylic acid	CMP1992	-3.05011
1993	2-ethoxyethan-1-ol	CMP1993	-6.99579
1994	2-(3-carboxypropanoyl)benzoic acid	CMP1994	-4.65163
1995	iodobenzene	CMP1995	-8.89524
1996	(1R)-4-[(1E,3E,5E,7Z,9E,11Z,13E,15E)-17-hydroxy-3,7,12,16-tetramethylheptadeca-1,3,5,7,9,11,13,15-octaen-1-yl]-3,5,5-trimethylcyclohex-3-en-1-ol	CMP1996	-6.99687
1997	3-{[4-amino-2-(trifluoromethyl)pyrimidin-5-yl]methyl}-4-methyl-5-[2-(phosphonatooxy)ethyl]-1,3-thiazol-3-ium	CMP1997	-6.72875
1998	(2R)-N'-hydroxy-N-[(1S)-2-(1H-indol-3-yl)-1-(methylcarbamoyl)ethyl]-2-(2-methylpropyl)butanediamide	CMP1998	-9.42392
[truncated: 17,734 more rows]
[truncated: 6 more columns]

## Sheet: Fig. 2
Fig. 2A The combined effect of the apigenin and colistin on mcr-1-positive strains (E. coli DH5α, E. coli ZJ478, and K. pneumoniae ZJ02, respectively) was appeared using microdilution checkerboard analysis
	E. coli DH5α	64	32	16	8	4	2	1	0
	32	0.055	0.055	0.049	0.059	0.059	0.066	0.194	0.753
	16	0.052	0.047	0.044	0.043	0.045	0.044	0.249	0.694
	8	0.041	0.035	0.035	0.036	0.037	0.037	0.389	0.636
	4	0.044	0.035	0.035	0.033	0.036	0.433	0.6	0.66
	2	0.045	0.04	0.038	0.038	0.494	0.669	0.678	0.679
	1	0.052	0.038	0.04	0.04	0.601	0.683	0.658	0.609
	0.5	0.047	0.038	0.039	0.039	0.642	0.653	0.638	0.644
	0	0.042	0.038	0.039	0.546	0.68	0.718	0.705	0.673
	E. coli ZJ478	256	128	64	32	16	8	4	0
	32	0.054	0.056	0.062	0.055	0.052	0.057	0.057	0.746
	16	0.047	0.041	0.042	0.042	0.044	0.043	0.043	0.685
	8	0.04	0.034	0.034	0.033	0.033	0.034	0.282	0.581
	4	0.042	0.032	0.034	0.031	0.032	0.043	0.593	0.605
	2	0.043	0.036	0.036	0.035	0.261	0.617	0.66	0.623
	1	0.047	0.037	0.038	0.038	0.545	0.632	0.638	0.595
	0.5	0.04	0.035	0.038	0.038	0.62	0.631	0.621	0.625
	0	0.04	0.036	0.036	0.482	0.652	0.688	0.676	0.646
	K. pneumoniae ZJ02	256	128	64	32	16	8	4	0
	32	0.045	0.046	0.043	0.069	0.049	0.05	0.055	0.571
	16	0.047	0.041	0.039	0.04	0.04	0.041	0.041	0.616
	8	0.041	0.033	0.033	0.032	0.034	0.032	0.464	0.486
	4	0.043	0.033	0.034	0.032	0.034	0.032	0.506	0.502
	2	0.042	0.035	0.034	0.034	0.037	0.457	0.567	0.478
	1	0.042	0.036	0.035	0.036	0.31	0.564	0.566	0.461
	0.5	0.04	0.035	0.035	0.228	0.451	0.52	0.5	0.441
	0	0.04	0.036	0.037	0.511	0.473	0.5	0.493	0.414
Fig. 2B the effect of drugs on growth curves of mcr-1-positive strains (E. coli DH5α, E. coli ZJ478, and K. pneumoniae ZJ02, respectively)
	E. coli DH5α	Apigenin(0μg/mL)			Apigenin(16μg/mL)			Apigenin(32μg/mL)			Apigenin(64μg/mL)			Colistin(4μg/mL)			Colistin(4μg/mL)+Apigenin(16μg/mL)
	0	0.196	0.199	0.204	0.197	0.2	0.205	0.2	0.203	0.208	0.2	0.202	0.208	0.194	0.196	0.195	0.199	0.199	0.198
	1	0.537	0.532	0.537	0.509	0.509	0.516	0.514	0.536	0.529	0.524	0.513	0.523	0.506	0.504	0.503	0.354	0.352	0.349
	2	0.844	0.877	0.858	0.829	0.873	0.801	0.831	0.886	0.8	0.816	0.804	0.808	0.803	0.804	0.802	0.317	0.311	0.303
	3	1.147	1.135	1.139	1.153	1.15	1.154	1.113	1.133	1.126	1.004	1.003	1.008	1.03	1.024	1.019	0.331	0.332	0.328
	4	1.312	1.387	1.324	1.314	1.338	1.384	1.391	1.396	1.389	1.195	1.197	1.164	1.288	1.253	1.236	0.337	0.329	0.342
	5	1.577	1.533	1.545	1.589	1.535	1.584	1.518	1.557	1.5	1.367	1.465	1.405	1.472	1.425	1.444	0.349	0.307	0.305
	6	1.897	1.804	1.865	1.809	1.874	1.851	1.892	1.856	1.877	1.798	1.745	1.799	1.77	1.863	1.785	0.348	0.313	0.311
	7	1.95	1.97	1.98	1.9	1.981	1.961	1.976	1.959	1.938	1.892	1.871	1.873	1.83	1.818	1.821	0.333	0.334	0.338
	8	1.979	1.998	1.901	1.904	1.935	1.969	1.987	1.98	1.947	1.903	1.904	1.882	1.874	1.805	1.81	0.317	0.319	0.331
	E. coli ZJ478	Apigenin(0μg/mL)			Apigenin(16μg/mL)			Apigenin(32μg/mL)			Apigenin(64μg/mL)			Colistin(4μg/mL)			Colistin(4μg/mL)+Apigenin(16μg/mL)
	0	0.392	0.396	0.388	0.378	0.372	0.37	0.366	0.37	0.374	0.366	0.37	0.374	0.38	0.372	0.394	0.326	0.314	0.324
	1	0.68	0.674	0.672	0.67	0.662	0.656	0.646	0.658	0.656	0.646	0.658	0.656	0.652	0.628	0.674	0.338	0.324	0.326
	2	1.274	1.2	1.238	1.264	1.272	1.226	1.24	1.278	1.262	1.24	1.278	1.262	1.296	1.264	1.26	0.34	0.326	0.328
	3	1.406	1.354	1.374	1.364	1.362	1.344	1.374	1.394	1.392	1.374	1.394	1.392	1.408	1.384	1.378	0.34	0.326	0.328
	4	1.61	1.608	1.612	1.548	1.55	1.514	1.566	1.598	1.584	1.566	1.598	1.584	1.59	1.596	1.586	0.336	0.318	0.328
	5	1.82	1.844	1.832	1.748	1.746	1.708	1.758	1.786	1.776	1.758	1.786	1.776	1.77	1.982	1.802	0.342	0.326	0.328
	6	1.98	2.004	1.99	1.922	1.92	1.892	1.918	1.938	1.936	1.918	1.938	1.936	1.932	1.976	1.97	0.344	0.33	0.33
	7	2.122	2.15	2.152	2.09	2.082	2.058	2.074	2.092	2.092	2.074	2.092	2.092	2.088	2.184	2.116	0.342	0.324	0.33
	8	2.21	2.236	2.244	2.196	2.192	2.176	2.186	2.21	2.198	2.186	2.21	2.198	2.19	2.396	2.206	0.346	0.332	0.33
	K. pneumoniae ZJ02	Apigenin(0μg/mL)			Apigenin(16μg/mL)			Apigenin(32μg/mL)			Apigenin(64μg/mL)			Colistin(4μg/mL)			Colistin(4μg/mL)+Apigenin(16μg/mL)
	0	0.444	0.448	0.438	0.436	0.428	0.43	0.416	0.408	0.39	0.394	0.404	0.408	0.394	0.402	0.388	0.314	0.316	0.32
	1	0.598	0.606	0.59	0.63	0.626	0.626	0.634	0.622	0.606	0.566	0.57	0.59	0.518	0.524	0.51	0.34	0.318	0.342
	2	1.124	1.124	1.096	1.232	1.256	1.292	1.198	1.244	1.246	1.148	1.14	1.164	0.888	0.876	0.856	0.32	0.326	0.364
	3	1.3	1.306	1.276	1.368	1.386	1.404	1.354	1.384	1.392	1.308	1.324	1.342	1.044	1.03	1.002	0.302	0.336	0.308
	4	1.618	1.646	1.664	1.63	1.61	1.63	1.668	1.65	1.632	1.638	1.666	1.654	1.452	1.428	1.394	0.294	0.28	0.288
	5	1.868	1.908	1.95	1.858	1.822	1.828	1.922	1.888	1.866	1.904	1.934	1.916	1.83	1.812	1.778	0.29	0.282	0.282
	6	2.02	2.046	2.1	2.008	1.982	1.988	2.054	2.026	2.006	2.048	2.07	2.042	2.048	2.036	2.014	0.29	0.282	0.292
	7	2.174	2.19	2.264	2.178	2.162	2.154	2.22	2.196	2.18	2.214	2.228	2.192	2.226	2.218	2.192	0.278	0.276	0.282
	8	2.184	2.196	2.28	2.194	2.174	2.168	2.23	2.202	2.204	2.228	2.24	2.202	2.248	2.238	2.224	0.286	0.28	0.29
Fig. 2C kill curves of mcr-1-positive strains (E. coli DH5α, E. coli ZJ478, and K. pneumoniae ZJ02, respectively), after treatment with apigenin, colistin, the combination, and the control (no antibiotic) group.
	E. coli DH5α	Normal control			Colistin(4μg/mL)			Apigenin(32μg/mL)			Colistin(4μg/mL)+Apigenin(32μg/mL)
	0	3200000	4800000	6400000	2800000	7600000	5200000	3600000	4400000	5600000	4800000	6000000	6800000
	3	9200000	8200000	10400000	8400000	11600000	8000000	5120000	9600000	10800000	2000000	5200000	4400000
	6	52000000	76000000	56000000	64000000	8800000	7200000	60000000	6800000	48000000	960000	880000	640000
	9	88000000	116000000	108000000	82000000	20600000	100000000	104000000	96000000	116000000	560000	720000	360000
	12	84000000	200000000	96000000	24000000	320000000	56000000	88000000	104000000	160000000	92000	104000	84000
	E. coli ZJ478	Normal control			Colistin(4μg/mL)			Apigenin(32μg/mL)			Colistin(4μg/mL)+Apigenin(32μg/mL)
	0	2080000	3440000	5200000	2120000	1840000	3600000	2560000	6400000	3480000	1520000	4800000	2240000
	3	9600000	8400000	7200000	13600000	20800000	32800000	26800000	22400000	56000000	1280000	3840000	2120000
	6	168000000	224000000	128000000	224000000	560000000	156000000	172000000	184000000	22800000	960000	840000	560000
	9	328000000	372000000	300000000	228000000	196000000	128000000	560000000	480000000	64000000	25600	28800	30400
	12	180000000	316000000	336000000	316000000	332000000	304000000	208000000	216000000	27200000	3280	9840	9600
	K. pneumoniae ZJ02	Normal control			Colistin(4μg/mL)			Apigenin(32μg/mL)			Colistin(4μg/mL)+Apigenin(32μg/mL)
	0	2000000	5600000	3200000	5200000	2800000	2400000	5600000	3200000	4400000	1600000	2400000	3600000
	3	12800000	14000000	16400000	15200000	22400000	25200000	14400000	22800000	26800000	1280000	14400000	2560000
	6	208000000	144000000	116000000	328000000	304000000	14400000	356000000	336000000	236000000	272000	304000	296000
	9	96000000	216000000	156000000	316000000	400000000	328000000	156000000	344000000	296000000	188000	144000	192000
	12	288000000	336000000	368000000	332000000	404000000	384000000	292000000	336000000	316000000	2880	2680	2120

## Sheet: Fig. 3
Fig.3D. the RMSD fluctuations of the complex system and only mcr-1 in the complex system throughout the simulation
	MCR-1			MCR-1+apigenin
	0.0000000 0.0005101			0.0000000 0.0001138
	0.0002000 0.0281401			0.0002000 0.0313893
	0.0004000 0.0342379			0.0004000 0.0392719
	0.0006000 0.0394085			0.0006000 0.0436671
	0.0008000 0.0438802			0.0008000 0.0465393
	0.0010000 0.0449448			0.0010000 0.0478207
	0.0012000 0.0455457			0.0012000 0.0483860
	0.0014000 0.0465917			0.0014000 0.0492921
	0.0016000 0.0450186			0.0016000 0.0510573
	0.0018000 0.0440555			0.0018000 0.0504254
	0.0020000 0.0443395			0.0020000 0.0505796
	0.0022000 0.0459285			0.0022000 0.0518195
	0.0024000 0.0465271			0.0024000 0.0525130
	0.0026000 0.0485185			0.0026000 0.0533433
	0.0028000 0.0463236			0.0028000 0.0552941
	0.0030000 0.0461536			0.0030000 0.0549204
	0.0032000 0.0452674			0.0032000 0.0575503
	0.0034000 0.0474366			0.0034000 0.0580119
	0.0036000 0.0502034			0.0036000 0.0565867
	0.0038000 0.0495499			0.0038000 0.0563859
	0.0040000 0.0491287			0.0040000 0.0575994
	0.0042000 0.0498703			0.0042000 0.0566104
	0.0044000 0.0517266			0.0044000 0.0577359
	0.0046000 0.0523036			0.0046000 0.0593213
	0.0048000 0.0515009			0.0048000 0.0602179
	0.0050000 0.0520891			0.0050000 0.0635116
	0.0052000 0.0505312			0.0052000 0.0652247
	0.0054000 0.0499195			0.0054000 0.0672415
	0.0056000 0.0522469			0.0056000 0.0680088
	0.0058000 0.0548005			0.0058000 0.0699891
	0.0060000 0.0540565			0.0060000 0.0691804
	0.0062000 0.0534675			0.0062000 0.0678918
	0.0064000 0.0528156			0.0064000 0.0676129
	0.0066000 0.0533603			0.0066000 0.0667553
	0.0068000 0.0533948			0.0068000 0.0676744
	0.0070000 0.0527865			0.0070000 0.0684372
	0.0072000 0.0519404			0.0072000 0.0698835
	0.0074000 0.0531397			0.0074000 0.0691675
	0.0076000 0.0553099			0.0076000 0.0695444
	0.0078000 0.0560450			0.0078000 0.0679306
	0.0080000 0.0563076			0.0080000 0.0683577
	0.0082000 0.0568748			0.0082000 0.0699896
	0.0084000 0.0570406			0.0084000 0.0725030
	0.0086000 0.0552211			0.0086000 0.0732227
	0.0088000 0.0513690			0.0088000 0.0717501
	0.0090000 0.0505098			0.0090000 0.0706143
	0.0092000 0.0525348			0.0092000 0.0696374
	0.0094000 0.0544424			0.0094000 0.0680102
	0.0096000 0.0541705			0.0096000 0.0667015
	0.0098000 0.0545812			0.0098000 0.0659606
	0.0100000 0.0572134			0.0100000 0.0667081
	0.0102000 0.0582574			0.0102000 0.0699633
	0.0104000 0.0601792			0.0104000 0.0721137
	0.0106000 0.0610809			0.0106000 0.0729539
	0.0108000 0.0610400			0.0108000 0.0739748
	0.0110000 0.0620755			0.0110000 0.0725021
	0.0112000 0.0644002			0.0112000 0.0719798
	0.0114000 0.0649907			0.0114000 0.0696673
	0.0116000 0.0651990			0.0116000 0.0697012
	0.0118000 0.0652319			0.0118000 0.0697503
	0.0120000 0.0653347			0.0120000 0.0683477
	0.0122000 0.0642801			0.0122000 0.0696485
	0.0124000 0.0651056			0.0124000 0.0723374
	0.0126000 0.0688951			0.0126000 0.0747150
	0.0128000 0.0692438			0.0128000 0.0751796
	0.0130000 0.0692620			0.0130000 0.0742799
	0.0132000 0.0717870			0.0132000 0.0709538
	0.0134000 0.0709027			0.0134000 0.0692119
	0.0136000 0.0711406			0.0136000 0.0681322
	0.0138000 0.0715813			0.0138000 0.0680062
	0.0140000 0.0717790			0.0140000 0.0688553
	0.0142000 0.0728047			0.0142000 0.0694423
	0.0144000 0.0721337			0.0144000 0.0689358
	0.0146000 0.0732573			0.0146000 0.0708638
	0.0148000 0.0740700			0.0148000 0.0723363
	0.0150000 0.0732194			0.0150000 0.0718235
	0.0152000 0.0707971			0.0152000 0.0713978
	0.0154000 0.0673814			0.0154000 0.0727171
	0.0156000 0.0690959			0.0156000 0.0741038
	0.0158000 0.0710206			0.0158000 0.0755494
	0.0160000 0.0700045			0.0160000 0.0762264
	0.0162000 0.0702780			0.0162000 0.0755325
	0.0164000 0.0705215			0.0164000 0.0748899
	0.0166000 0.0697167			0.0166000 0.0743162
	0.0168000 0.0684442			0.0168000 0.0731294
	0.0170000 0.0670080			0.0170000 0.0746651
	0.0172000 0.0680524			0.0172000 0.0758346
	0.0174000 0.0699359			0.0174000 0.0763889
	0.0176000 0.0710301			0.0176000 0.0775642
	0.0178000 0.0722167			0.0178000 0.0784289
	0.0180000 0.0711420			0.0180000 0.0789183
	0.0182000 0.0685634			0.0182000 0.0812096
	0.0184000 0.0680211			0.0184000 0.0799629
	0.0186000 0.0695871			0.0186000 0.0783426
	0.0188000 0.0690838			0.0188000 0.0783748
	0.0190000 0.0681693			0.0190000 0.0771379
	0.0192000 0.0665701			0.0192000 0.0769980
	0.0194000 0.0677652			0.0194000 0.0758936
	0.0196000 0.0671054			0.0196000 0.0744839
	0.0198000 0.0689701			0.0198000 0.0732982
	0.0200000 0.0677117			0.0200000 0.0721042
	0.0202000 0.0681394			0.0202000 0.0722535
	0.0204000 0.0670899			0.0204000 0.0698401
	0.0206000 0.0666966			0.0206000 0.0707542
	0.0208000 0.0666278			0.0208000 0.0708691
	0.0210000 0.0696006			0.0210000 0.0689555
	0.0212000 0.0702912			0.0212000 0.0706290
	0.0214000 0.0717640			0.0214000 0.0722142
	0.0216000 0.0712623			0.0216000 0.0721329
	0.0218000 0.0700520			0.0218000 0.0733416
	0.0220000 0.0696208			0.0220000 0.0739067
	0.0222000 0.0706739			0.0222000 0.0741517
	0.0224000 0.0715784			0.0224000 0.0746972
	0.0226000 0.0726317			0.0226000 0.0758625
	0.0228000 0.0734003			0.0228000 0.0763546
	0.0230000 0.0723460			0.0230000 0.0758680
	0.0232000 0.0735071			0.0232000 0.0776302
	0.0234000 0.0735735			0.0234000 0.0775870
	0.0236000 0.0707017			0.0236000 0.0763042
	0.0238000 0.0684990			0.0238000 0.0762195
	0.0240000 0.0682007			0.0240000 0.0755479
	0.0242000 0.0716622			0.0242000 0.0744268
	0.0244000 0.0740784			0.0244000 0.0739320
	0.0246000 0.0737043			0.0246000 0.0746994
	0.0248000 0.0725054			0.0248000 0.0760793
	0.0250000 0.0713962			0.0250000 0.0754034
	0.0252000 0.0721918			0.0252000 0.0791224
	0.0254000 0.0706177			0.0254000 0.0808021
	0.0256000 0.0706272			0.0256000 0.0811620
	0.0258000 0.0691617			0.0258000 0.0807256
	0.0260000 0.0683128			0.0260000 0.0769673
	0.0262000 0.0687004			0.0262000 0.0752828
	0.0264000 0.0700226			0.0264000 0.0735758
	0.0266000 0.0694329			0.0266000 0.0735967
	0.0268000 0.0678878			0.0268000 0.0716656
	0.0270000 0.0681319			0.0270000 0.0710614
	0.0272000 0.0686807			0.0272000 0.0711616
	0.0274000 0.0697486			0.0274000 0.0723981
	0.0276000 0.0700713			0.0276000 0.0713239
	0.0278000 0.0709535			0.0278000 0.0728260
	0.0280000 0.0699566			0.0280000 0.0743834
	0.0282000 0.0692290			0.0282000 0.0743566
	0.0284000 0.0683474			0.0284000 0.0728614
	0.0286000 0.0699595			0.0286000 0.0727530
	0.0288000 0.0675768			0.0288000 0.0703238
	0.0290000 0.0669867			0.0290000 0.0677938
	0.0292000 0.0690384			0.0292000 0.0668069
	0.0294000 0.0685513			0.0294000 0.0666569
	0.0296000 0.0691164			0.0296000 0.0650292
	0.0298000 0.0669956			0.0298000 0.0661914
	0.0300000 0.0674857			0.0300000 0.0681188
	0.0302000 0.0713681			0.0302000 0.0669710
	0.0304000 0.0725743			0.0304000 0.0681541
	0.0306000 0.0744896			0.0306000 0.0673488
	0.0308000 0.0763992			0.0308000 0.0671053
	0.0310000 0.0732680			0.0310000 0.0664489
	0.0312000 0.0725949			0.0312000 0.0676948
	0.0314000 0.0716676			0.0314000 0.0686327
	0.0316000 0.0711179			0.0316000 0.0693462
	0.0318000 0.0701006			0.0318000 0.0682458
	0.0320000 0.0686508			0.0320000 0.0680485
	0.0322000 0.0701261			0.0322000 0.0696201
	0.0324000 0.0715328			0.0324000 0.0694226
	0.0326000 0.0741871			0.0326000 0.0684528
	0.0328000 0.0750289			0.0328000 0.0674219
	0.0330000 0.0752778			0.0330000 0.0670043
	0.0332000 0.0730849			0.0332000 0.0676587
	0.0334000 0.0719751			0.0334000 0.0712399
	0.0336000 0.0717628			0.0336000 0.0705703
	0.0338000 0.0716515			0.0338000 0.0702646
	0.0340000 0.0689907			0.0340000 0.0687044
	0.0342000 0.0697726			0.0342000 0.0689519
	0.0344000 0.0700816			0.0344000 0.0686495
	0.0346000 0.0687917			0.0346000 0.0704431
	0.0348000 0.0695687			0.0348000 0.0706756
	0.0350000 0.0698988			0.0350000 0.0688738
	0.0352000 0.0690452			0.0352000 0.0669217
	0.0354000 0.0720260			0.0354000 0.0690528
	0.0356000 0.0720405			0.0356000 0.0692221
	0.0358000 0.0731651			0.0358000 0.0706377
	0.0360000 0.0768874			0.0360000 0.0711685
	0.0362000 0.0790173			0.0362000 0.0702748
	0.0364000 0.0802379			0.0364000 0.0701896
	0.0366000 0.0789076			0.0366000 0.0739191
	0.0368000 0.0789846			0.0368000 0.0759073
	0.0370000 0.0790787			0.0370000 0.0740008
	0.0372000 0.0813091			0.0372000 0.0736135
	0.0374000 0.0816140			0.0374000 0.0737048
	0.0376000 0.0815509			0.0376000 0.0741005
	0.0378000 0.0794787			0.0378000 0.0768635
	0.0380000 0.0774471			0.0380000 0.0754701
	0.0382000 0.0776496			0.0382000 0.0745244
	0.0384000 0.0763998			0.0384000 0.0722174
	0.0386000 0.0732719			0.0386000 0.0724016
	0.0388000 0.0723593			0.0388000 0.0714223
	0.0390000 0.0723247			0.0390000 0.0725730
	0.0392000 0.0713790			0.0392000 0.0714158
	0.0394000 0.0715525			0.0394000 0.0728973
	0.0396000 0.0719967			0.0396000 0.0771119
	0.0398000 0.0741354			0.0398000 0.0788341
	0.0400000 0.0768854			0.0400000 0.0811287
	0.0402000 0.0784367			0.0402000 0.0818405
	0.0404000 0.0772738			0.0404000 0.0795373
	0.0406000 0.0768095			0.0406000 0.0795201
	0.0408000 0.0762358			0.0408000 0.0766176
	0.0410000 0.0766298			0.0410000 0.0743737
	0.0412000 0.0792309			0.0412000 0.0746512
	0.0414000 0.0785621			0.0414000 0.0738949
	0.0416000 0.0790069			0.0416000 0.0771033
	0.0418000 0.0783113			0.0418000 0.0791995
	0.0420000 0.0770604			0.0420000 0.0781228
	0.0422000 0.0766934			0.0422000 0.0778986
	0.0424000 0.0756015			0.0424000 0.0748983
	0.0426000 0.0739220			0.0426000 0.0738295
	0.0428000 0.0728859			0.0428000 0.0747280
	0.0430000 0.0727620			0.0430000 0.0763108
	0.0432000 0.0723388			0.0432000 0.0785802
	0.0434000 0.0720179			0.0434000 0.0774496
	0.0436000 0.0722282			0.0436000 0.0767859
	0.0438000 0.0710065			0.0438000 0.0748928
	0.0440000 0.0684836			0.0440000 0.0734359
	0.0442000 0.0690720			0.0442000 0.0744044
	0.0444000 0.0682613			0.0444000 0.0731642
	0.0446000 0.0667323			0.0446000 0.0738607
	0.0448000 0.0657205			0.0448000 0.0773809
	0.0450000 0.0664996			0.0450000 0.0785209
	0.0452000 0.0704894			0.0452000 0.0791256
	0.0454000 0.0695053			0.0454000 0.0803752
	0.0456000 0.0680403			0.0456000 0.0779026
	0.0458000 0.0665619			0.0458000 0.0764279
	0.0460000 0.0667556			0.0460000 0.0764839
	0.0462000 0.0689456			0.0462000 0.0756231
	0.0464000 0.0701104			0.0464000 0.0762825
	0.0466000 0.0694565			0.0466000 0.0772895
	0.0468000 0.0679799			0.0468000 0.0769400
	0.0470000 0.0665103			0.0470000 0.0773673
	0.0472000 0.0681147			0.0472000 0.0769975
	0.0474000 0.0691122			0.0474000 0.0759020
	0.0476000 0.0711057			0.0476000 0.0754297
	0.0478000 0.0716091			0.0478000 0.0773216
	0.0480000 0.0711955			0.0480000 0.0785054
	0.0482000 0.0729301			0.0482000 0.0782043
	0.0484000 0.0717538			0.0484000 0.0776629
	0.0486000 0.0724451			0.0486000 0.0749032
	0.0488000 0.0743869			0.0488000 0.0757084
	0.0490000 0.0738649			0.0490000 0.0769701
	0.0492000 0.0740205			0.0492000 0.0768853
	0.0494000 0.0715144			0.0494000 0.0750731
	0.0496000 0.0687549			0.0496000 0.0753206
	0.0498000 0.0703048			0.0498000 0.0771664
	0.0500000 0.0699648			0.0500000 0.0800125
	0.0502000 0.0700357			0.0502000 0.0807075
	0.0504000 0.0697452			0.0504000 0.0789751
	0.0506000 0.0694431			0.0506000 0.0778481
	0.0508000 0.0685564			0.0508000 0.0773259
	0.0510000 0.0677303			0.0510000 0.0778576
	0.0512000 0.0682208			0.0512000 0.0766164
	0.0514000 0.0688514			0.0514000 0.0767077
	0.0516000 0.0676202			0.0516000 0.0771129
	0.0518000 0.0688582			0.0518000 0.0778270
	0.0520000 0.0691780			0.0520000 0.0760473
	0.0522000 0.0702859			0.0522000 0.0749516
	0.0524000 0.0700602			0.0524000 0.0743092
	0.0526000 0.0717455			0.0526000 0.0735499
	0.0528000 0.0726561			0.0528000 0.0754338
	0.0530000 0.0701283			0.0530000 0.0766769
	0.0532000 0.0694765			0.0532000 0.0758066
	0.0534000 0.0683542			0.0534000 0.0746828
	0.0536000 0.0689710			0.0536000 0.0726042
	0.0538000 0.0696565			0.0538000 0.0718814
	0.0540000 0.0703286			0.0540000 0.0735298
	0.0542000 0.0738018			0.0542000 0.0747107
	0.0544000 0.0747548			0.0544000 0.0740726
	0.0546000 0.0755441			0.0546000 0.0722953
	0.0548000 0.0745098			0.0548000 0.0712210
	0.0550000 0.0739755			0.0550000 0.0737026
	0.0552000 0.0742893			0.0552000 0.0770051
	0.0554000 0.0719607			0.0554000 0.0791105
	0.0556000 0.0687071			0.0556000 0.0784357
	0.0558000 0.0646809			0.0558000 0.0798225
	0.0560000 0.0622370			0.0560000 0.0792400
	0.0562000 0.0624097			0.0562000 0.0784713
	0.0564000 0.0623008			0.0564000 0.0768733
	0.0566000 0.0639740			0.0566000 0.0753481
	0.0568000 0.0654620			0.0568000 0.0738460
	0.0570000 0.0677201			0.0570000 0.0739825
	0.0572000 0.0681278			0.0572000 0.0717204
	0.0574000 0.0682254			0.0574000 0.0721362
	0.0576000 0.0683515			0.0576000 0.0729441
	0.0578000 0.0681389			0.0578000 0.0733463
	0.0580000 0.0675052			0.0580000 0.0744344
	0.0582000 0.0681060			0.0582000 0.0734000
	0.0584000 0.0671400			0.0584000 0.0737447
	0.0586000 0.0691211			0.0586000 0.0707325
	0.0588000 0.0730220			0.0588000 0.0680337
	0.0590000 0.0729706			0.0590000 0.0659375
	0.0592000 0.0746199			0.0592000 0.0650892
	0.0594000 0.0747620			0.0594000 0.0664040
	0.0596000 0.0785231			0.0596000 0.0684131
	0.0598000 0.0817420			0.0598000 0.0683318
	0.0600000 0.0819241			0.0600000 0.0689577
	0.0602000 0.0821865			0.0602000 0.0706553
	0.0604000 0.0834948			0.0604000 0.0717150
	0.0606000 0.0845807			0.0606000 0.0719199
	0.0608000 0.0796672			0.0608000 0.0704212
	0.0610000 0.0794821			0.0610000 0.0702326
	0.0612000 0.0794039			0.0612000 0.0714129
	0.0614000 0.0798315			0.0614000 0.0733897
	0.0616000 0.0827834			0.0616000 0.0728710
	0.0618000 0.0793545			0.0618000 0.0726606
	0.0620000 0.0772152			0.0620000 0.0725082
	0.0622000 0.0804064			0.0622000 0.0729548
	0.0624000 0.0865990			0.0624000 0.0735677
	0.0626000 0.0862053			0.0626000 0.0751532
	0.0628000 0.0852448			0.0628000 0.0759840
	0.0630000 0.0831251			0.0630000 0.0745181
	0.0632000 0.0808384			0.0632000 0.0745380
	0.0634000 0.0805886			0.0634000 0.0753885
	0.0636000 0.0836412			0.0636000 0.0725971
	0.0638000 0.0824377			0.0638000 0.0715464
	0.0640000 0.0819778			0.0640000 0.0711657
	0.0642000 0.0819179			0.0642000 0.0722898
	0.0644000 0.0776704			0.0644000 0.0701653
	0.0646000 0.0718168			0.0646000 0.0708419
	0.0648000 0.0686264			0.0648000 0.0692870
	0.0650000 0.0653424			0.0650000 0.0688851
	0.0652000 0.0687841			0.0652000 0.0718357
	0.0654000 0.0711103			0.0654000 0.0762933
	0.0656000 0.0742804			0.0656000 0.0803513
	0.0658000 0.0781649			0.0658000 0.0816803
	0.0660000 0.0799971			0.0660000 0.0802651
	0.0662000 0.0773017			0.0662000 0.0788720
	0.0664000 0.0734897			0.0664000 0.0780975
	0.0666000 0.0711047			0.0666000 0.0771690
	0.0668000 0.0706205			0.0668000 0.0749242
	0.0670000 0.0688682			0.0670000 0.0765446
	0.0672000 0.0691799			0.0672000 0.0736635
	0.0674000 0.0699487			0.0674000 0.0737874
	0.0676000 0.0686245			0.0676000 0.0747432
	0.0678000 0.0679029			0.0678000 0.0795131
	0.0680000 0.0683888			0.0680000 0.0791641
	0.0682000 0.0695161			0.0682000 0.0786183
	0.0684000 0.0717661			0.0684000 0.0783679
	0.0686000 0.0722284			0.0686000 0.0768730
	0.0688000 0.0751673			0.0688000 0.0780511
	0.0690000 0.0750194			0.0690000 0.0795607
	0.0692000 0.0764380			0.0692000 0.0798721
	0.0694000 0.0753193			0.0694000 0.0802377
	0.0696000 0.0742653			0.0696000 0.0829387
	0.0698000 0.0727688			0.0698000 0.0833179
	0.0700000 0.0720907			0.0700000 0.0816725
	0.0702000 0.0714874			0.0702000 0.0773062
	0.0704000 0.0717481			0.0704000 0.0768944
	0.0706000 0.0732656			0.0706000 0.0777334
	0.0708000 0.0762001			0.0708000 0.0772820
	0.0710000 0.0761723			0.0710000 0.0777490
	0.0712000 0.0779078			0.0712000 0.0791766
	0.0714000 0.0790786			0.0714000 0.0787745
	0.0716000 0.0770896			0.0716000 0.0803975
	0.0718000 0.0757007			0.0718000 0.0806784
	0.0720000 0.0785028			0.0720000 0.0806529
	0.0722000 0.0784142			0.0722000 0.0820748
	0.0724000 0.0791785			0.0724000 0.0863151
	0.0726000 0.0792647			0.0726000 0.0846521
	0.0728000 0.0797527			0.0728000 0.0830358
	0.0730000 0.0814068			0.0730000 0.0828776
	0.0732000 0.0801896			0.0732000 0.0828698
	0.0734000 0.0800724			0.0734000 0.0801926
	0.0736000 0.0774131			0.0736000 0.0802233
	0.0738000 0.0735188			0.0738000 0.0804668
	0.0740000 0.0733386			0.0740000 0.0775441
	0.0742000 0.0719858			0.0742000 0.0761810
	0.0744000 0.0759062			0.0744000 0.0775369
	0.0746000 0.0750548			0.0746000 0.0783681
	0.0748000 0.0756806			0.0748000 0.0782056
	0.0750000 0.0770005			0.0750000 0.0789865
	0.0752000 0.0759828			0.0752000 0.0789963
	0.0754000 0.0758795			0.0754000 0.0789701
	0.0756000 0.0735558			0.0756000 0.0769332
	0.0758000 0.0727411			0.0758000 0.0761464
	0.0760000 0.0743680			0.0760000 0.0761853
	0.0762000 0.0770610			0.0762000 0.0772347
	0.0764000 0.0799076			0.0764000 0.0774585
	0.0766000 0.0827944			0.0766000 0.0786726
	0.0768000 0.0834270			0.0768000 0.0775145
	0.0770000 0.0822271			0.0770000 0.0758617
	0.0772000 0.0802758			0.0772000 0.0753796
	0.0774000 0.0782336			0.0774000 0.0746979
	0.0776000 0.0765253			0.0776000 0.0744218
	0.0778000 0.0764007			0.0778000 0.0745097
	0.0780000 0.0763069			0.0780000 0.0761284
	0.0782000 0.0754452			0.0782000 0.0772402
	0.0784000 0.0734881			0.0784000 0.0767864
	0.0786000 0.0746148			0.0786000 0.0760591
	0.0788000 0.0770783			0.0788000 0.0760875
	0.0790000 0.0770827			0.0790000 0.0781271
	0.0792000 0.0758806			0.0792000 0.0787005
	0.0794000 0.0751356			0.0794000 0.0791634
	0.0796000 0.0739118			0.0796000 0.0811986
	0.0798000 0.0743453			0.0798000 0.0837615
	0.0800000 0.0751518			0.0800000 0.0831780
	0.0802000 0.0743100			0.0802000 0.0837255
	0.0804000 0.0770867			0.0804000 0.0869155
	0.0806000 0.0782844			0.0806000 0.0873641
	0.0808000 0.0785660			0.0808000 0.0862373
	0.0810000 0.0785100			0.0810000 0.0853864
	0.0812000 0.0771144			0.0812000 0.0855245
	0.0814000 0.0770326			0.0814000 0.0829013
	0.0816000 0.0758465			0.0816000 0.0823578
	0.0818000 0.0750928			0.0818000 0.0814056
	0.0820000 0.0756341			0.0820000 0.0796404
	0.0822000 0.0760153			0.0822000 0.0795588
	0.0824000 0.0757679			0.0824000 0.0804141
	0.0826000 0.0749416			0.0826000 0.0833172
	0.0828000 0.0744390			0.0828000 0.0863358
	0.0830000 0.0744399			0.0830000 0.0837423
	0.0832000 0.0770472			0.0832000 0.0836704
	0.0834000 0.0811931			0.0834000 0.0855221
	0.0836000 0.0833078			0.0836000 0.0880593
	0.0838000 0.0843483			0.0838000 0.0895610
	0.0840000 0.0819325			0.0840000 0.0913101
	0.0842000 0.0814978			0.0842000 0.0911065
	0.0844000 0.0800120			0.0844000 0.0902911
	0.0846000 0.0803096			0.0846000 0.0886080
	0.0848000 0.0812867			0.0848000 0.0859665
	0.0850000 0.0799809			0.0850000 0.0849486
	0.0852000 0.0786939			0.0852000 0.0855239
	0.0854000 0.0764889			0.0854000 0.0839556
	0.0856000 0.0728396			0.0856000 0.0810554
	0.0858000 0.0732176			0.0858000 0.0798720
	0.0860000 0.0724027			0.0860000 0.0840325
	0.0862000 0.0730298			0.0862000 0.0849405
	0.0864000 0.0739023			0.0864000 0.0830465
	0.0866000 0.0719516			0.0866000 0.0826878
	0.0868000 0.0736093			0.0868000 0.0810564
	0.0870000 0.0737192			0.0870000 0.0805907
	0.0872000 0.0728618			0.0872000 0.0820021
	0.0874000 0.0754522			0.0874000 0.0866168
	0.0876000 0.0754424			0.0876000 0.0856340
	0.0878000 0.0765958			0.0878000 0.0828680
	0.0880000 0.0774530			0.0880000 0.0808492
	0.0882000 0.0751444			0.0882000 0.0785411
	0.0884000 0.0745608			0.0884000 0.0791043
	0.0886000 0.0736004			0.0886000 0.0798246
	0.0888000 0.0741503			0.0888000 0.0785953
	0.0890000 0.0745704			0.0890000 0.0785823
	0.0892000 0.0770033			0.0892000 0.0786251
	0.0894000 0.0775436			0.0894000 0.0801896
	0.0896000 0.0771876			0.0896000 0.0821790
	0.0898000 0.0776927			0.0898000 0.0830835
	0.0900000 0.0811681			0.0900000 0.0859744
	0.0902000 0.0852481			0.0902000 0.0842936
	0.0904000 0.0867763			0.0904000 0.0819469
	0.0906000 0.0869685			0.0906000 0.0795282
	0.0908000 0.0869052			0.0908000 0.0779894
	0.0910000 0.0857984			0.0910000 0.0794793
	0.0912000 0.0870439			0.0912000 0.0797040
	0.0914000 0.0880583			0.0914000 0.0785285
	0.0916000 0.0886369			0.0916000 0.0788554
	0.0918000 0.0876921			0.0918000 0.0811150
	0.0920000 0.0870978			0.0920000 0.0829679
	0.0922000 0.0857675			0.0922000 0.0851278
	0.0924000 0.0852782			0.0924000 0.0853590
	0.0926000 0.0866550			0.0926000 0.0835518
	0.0928000 0.0878474			0.0928000 0.0839193
	0.0930000 0.0902053			0.0930000 0.0862145
	0.0932000 0.0891504			0.0932000 0.0875944
	0.0934000 0.0894245			0.0934000 0.0880479
	0.0936000 0.0883751			0.0936000 0.0900114
	0.0938000 0.0859528			0.0938000 0.0888632
	0.0940000 0.0830723			0.0940000 0.0853256
	0.0942000 0.0807141			0.0942000 0.0839092
	0.0944000 0.0818474			0.0944000 0.0843354
	0.0946000 0.0824908			0.0946000 0.0839720
	0.0948000 0.0851733			0.0948000 0.0842133
	0.0950000 0.0875761			0.0950000 0.0854720
	0.0952000 0.0854932			0.0952000 0.0823724
	0.0954000 0.0856265			0.0954000 0.0823995
	0.0956000 0.0843289			0.0956000 0.0829959
	0.0958000 0.0835212			0.0958000 0.0819823
	0.0960000 0.0834898			0.0960000 0.0817537
	0.0962000 0.0828930			0.0962000 0.0818430
	0.0964000 0.0807997			0.0964000 0.0828434
	0.0966000 0.0789888			0.0966000 0.0823035
	0.0968000 0.0805429			0.0968000 0.0829310
	0.0970000 0.0797202			0.0970000 0.0829790
	0.0972000 0.0786936			0.0972000 0.0826008
	0.0974000 0.0799018			0.0974000 0.0845454
	0.0976000 0.0793346			0.0976000 0.0876439
	0.0978000 0.0802429			0.0978000 0.0908305
	0.0980000 0.0790679			0.0980000 0.0906057
	0.0982000 0.0796187			0.0982000 0.0909150
	0.0984000 0.0796342			0.0984000 0.0920720
	0.0986000 0.0793798			0.0986000 0.0913911
	0.0988000 0.0795549			0.0988000 0.0915719
	0.0990000 0.0796805			0.0990000 0.0898651
	0.0992000 0.0794096			0.0992000 0.0894033
	0.0994000 0.0801071			0.0994000 0.0881345
	0.0996000 0.0797187			0.0996000 0.0881306
	0.0998000 0.0782191			0.0998000 0.0895265
	0.1000000 0.0802869			0.1000000 0.0890904
	0.1002000 0.0806927			0.1002000 0.0890734
	0.1004000 0.0810045			0.1004000 0.0894177
	0.1006000 0.0800575			0.1006000 0.0910553
	0.1008000 0.0808573			0.1008000 0.0925611
	0.1010000 0.0777870			0.1010000 0.0943825
	0.1012000 0.0782157			0.1012000 0.0926110
	0.1014000 0.0801833			0.1014000 0.0899092
	0.1016000 0.0795818			0.1016000 0.0908423
	0.1018000 0.0815854			0.1018000 0.0908116
	0.1020000 0.0826659			0.1020000 0.0902233
	0.1022000 0.0834176			0.1022000 0.0895777
	0.1024000 0.0818065			0.1024000 0.0892197
	0.1026000 0.0811799			0.1026000 0.0905206
	0.1028000 0.0801000			0.1028000 0.0905354
	0.1030000 0.0789618			0.1030000 0.0902255
	0.1032000 0.0801367			0.1032000 0.0898570
	0.1034000 0.0782765			0.1034000 0.0911459
	0.1036000 0.0766082			0.1036000 0.0899083
	0.1038000 0.0779537			0.1038000 0.0892121
	0.1040000 0.0797576			0.1040000 0.0901940
	0.1042000 0.0787917			0.1042000 0.0909140
	0.1044000 0.0768381			0.1044000 0.0912078
	0.1046000 0.0770932			0.1046000 0.0901902
	0.1048000 0.0776899			0.1048000 0.0887224
	0.1050000 0.0803154			0.1050000 0.0895375
	0.1052000 0.0822766			0.1052000 0.0879014
	0.1054000 0.0822762			0.1054000 0.0863721
	0.1056000 0.0806947			0.1056000 0.0862275
	0.1058000 0.0786765			0.1058000 0.0875538
	0.1060000 0.0772399			0.1060000 0.0896522
	0.1062000 0.0771692			0.1062000 0.0913655
	0.1064000 0.0769164			0.1064000 0.0887468
	0.1066000 0.0762748			0.1066000 0.0870746
	0.1068000 0.0753008			0.1068000 0.0869973
	0.1070000 0.0762531			0.1070000 0.0863943
	0.1072000 0.0751454			0.1072000 0.0870094
	0.1074000 0.0754524			0.1074000 0.0875793
	0.1076000 0.0767170			0.1076000 0.0891363
	0.1078000 0.0768558			0.1078000 0.0894803
	0.1080000 0.0753341			0.1080000 0.0889569
	0.1082000 0.0771287			0.1082000 0.0895842
	0.1084000 0.0779771			0.1084000 0.0901687
	0.1086000 0.0770041			0.1086000 0.0918787
	0.1088000 0.0747318			0.1088000 0.0902722
	0.1090000 0.0734653			0.1090000 0.0878338
	0.1092000 0.0740210			0.1092000 0.0877174
	0.1094000 0.0750548			0.1094000 0.0884149
	0.1096000 0.0762753			0.1096000 0.0919200
	0.1098000 0.0789857			0.1098000 0.0934508
	0.1100000 0.0794445			0.1100000 0.0946460
	0.1102000 0.0768202			0.1102000 0.0938460
	0.1104000 0.0756112			0.1104000 0.0952268
	0.1106000 0.0756806			0.1106000 0.0979025
	0.1108000 0.0767038			0.1108000 0.1006282
	0.1110000 0.0769515			0.1110000 0.1011044
	0.1112000 0.0765167			0.1112000 0.0996907
	0.1114000 0.0761211			0.1114000 0.1013843
	0.1116000 0.0771510			0.1116000 0.1023231
	0.1118000 0.0784418			0.1118000 0.1002261
	0.1120000 0.0777164			0.1120000 0.0999863
	0.1122000 0.0776008			0.1122000 0.0980267
	0.1124000 0.0766202			0.1124000 0.0967731
	0.1126000 0.0757941			0.1126000 0.0966585
	0.1128000 0.0771865			0.1128000 0.0972987
	0.1130000 0.0760920			0.1130000 0.0990585
	0.1132000 0.0764716			0.1132000 0.0997314
	0.1134000 0.0789504			0.1134000 0.1004430
	0.1136000 0.0805807			0.1136000 0.0998532
	0.1138000 0.0802971			0.1138000 0.0983530
	0.1140000 0.0803015			0.1140000 0.1007197
	0.1142000 0.0793664			0.1142000 0.1023780
	0.1144000 0.0783767			0.1144000 0.1045705
	0.1146000 0.0774633			0.1146000 0.1031088
	0.1148000 0.0766641			0.1148000 0.1011801
	0.1150000 0.0754088			0.1150000 0.0995696
	0.1152000 0.0753824			0.1152000 0.0979123
	0.1154000 0.0757565			0.1154000 0.0957430
	0.1156000 0.0749101			0.1156000 0.0954036
	0.1158000 0.0733272			0.1158000 0.0965199
	0.1160000 0.0726000			0.1160000 0.0986916
	0.1162000 0.0728708			0.1162000 0.1005627
	0.1164000 0.0729911			0.1164000 0.1003323
	0.1166000 0.0726485			0.1166000 0.1016469
	0.1168000 0.0723148			0.1168000 0.1039799
	0.1170000 0.0702551			0.1170000 0.1012101
	0.1172000 0.0722874			0.1172000 0.0961567
	0.1174000 0.0735288			0.1174000 0.0973284
	0.1176000 0.0737801			0.1176000 0.0981593
	0.1178000 0.0712551			0.1178000 0.1008414
	0.1180000 0.0700943			0.1180000 0.1011325
	0.1182000 0.0698865			0.1182000 0.0998296
	0.1184000 0.0723569			0.1184000 0.1008081
	0.1186000 0.0730880			0.1186000 0.0987042
	0.1188000 0.0731517			0.1188000 0.0988609
	0.1190000 0.0715481			0.1190000 0.0991049
	0.1192000 0.0719284			0.1192000 0.0964726
	0.1194000 0.0708598			0.1194000 0.0987575
	0.1196000 0.0698481			0.1196000 0.0999349
	0.1198000 0.0706331			0.1198000 0.0974661
	0.1200000 0.0703942			0.1200000 0.0987029
	0.1202000 0.0748519			0.1202000 0.0979209
	0.1204000 0.0765034			0.1204000 0.0992512
	0.1206000 0.0790040			0.1206000 0.0993412
	0.1208000 0.0789146			0.1208000 0.1012340
	0.1210000 0.0756349			0.1210000 0.1023585
	0.1212000 0.0738222			0.1212000 0.1042260
	0.1214000 0.0713626			0.1214000 0.1050128
	0.1216000 0.0738015			0.1216000 0.1052254
	0.1218000 0.0764000			0.1218000 0.1058766
	0.1220000 0.0767381			0.1220000 0.1052743
	0.1222000 0.0756598			0.1222000 0.1037540
	0.1224000 0.0759752			0.1224000 0.1032916
	0.1226000 0.0738369			0.1226000 0.1039203
	0.1228000 0.0698527			0.1228000 0.1022795
	0.1230000 0.0693367			0.1230000 0.1015543
	0.1232000 0.0701143			0.1232000 0.1018061
	0.1234000 0.0689232			0.1234000 0.1011290
	0.1236000 0.0684148			0.1236000 0.1005017
	0.1238000 0.0708643			0.1238000 0.1017171
	0.1240000 0.0712985			0.1240000 0.1043250
	0.1242000 0.0733788			0.1242000 0.1083519
	0.1244000 0.0725836			0.1244000 0.1064235
	0.1246000 0.0721803			0.1246000 0.1052566
	0.1248000 0.0719527			0.1248000 0.1060772
	0.1250000 0.0715231			0.1250000 0.1045639
	0.1252000 0.0709012			0.1252000 0.1002011
	0.1254000 0.0701488			0.1254000 0.0979407
	0.1256000 0.0693153			0.1256000 0.1007176
	0.1258000 0.0682195			0.1258000 0.1034804
	0.1260000 0.0682975			0.1260000 0.1018306
	0.1262000 0.0682598			0.1262000 0.1006903
	0.1264000 0.0707314			0.1264000 0.0992723
	0.1266000 0.0711437			0.1266000 0.0967311
	0.1268000 0.0715010			0.1268000 0.0967205
	0.1270000 0.0730497			0.1270000 0.0960724
	0.1272000 0.0737074			0.1272000 0.0947377
	0.1274000 0.0743151			0.1274000 0.0965261
	0.1276000 0.0746788			0.1276000 0.0981763
	0.1278000 0.0738726			0.1278000 0.0970683
	0.1280000 0.0728717			0.1280000 0.0969520
	0.1282000 0.0712766			0.1282000 0.0991839
	0.1284000 0.0724764			0.1284000 0.0972994
	0.1286000 0.0738240			0.1286000 0.0982578
	0.1288000 0.0741702			0.1288000 0.0990990
	0.1290000 0.0747229			0.1290000 0.1014422
	0.1292000 0.0729542			0.1292000 0.1019303
	0.1294000 0.0715747			0.1294000 0.1003878
	0.1296000 0.0734199			0.1296000 0.1004331
	0.1298000 0.0750104			0.1298000 0.1005645
	0.1300000 0.0768527			0.1300000 0.1010480
	0.1302000 0.0778762			0.1302000 0.1007975
	0.1304000 0.0785829			0.1304000 0.0981194
	0.1306000 0.0800464			0.1306000 0.0964652
	0.1308000 0.0791837			0.1308000 0.0963760
	0.1310000 0.0802089			0.1310000 0.0947103
	0.1312000 0.0812269			0.1312000 0.0956197
	0.1314000 0.0823222			0.1314000 0.0956589
	0.1316000 0.0818548			0.1316000 0.0933765
	0.1318000 0.0824863			0.1318000 0.0958579
	0.1320000 0.0826315			0.1320000 0.0977183
	0.1322000 0.0812412			0.1322000 0.0990912
	0.1324000 0.0797298			0.1324000 0.0990596
	0.1326000 0.0802800			0.1326000 0.0995985
	0.1328000 0.0796238			0.1328000 0.1005425
	0.1330000 0.0769962			0.1330000 0.1019858
	0.1332000 0.0782347			0.1332000 0.1013669
	0.1334000 0.0787445			0.1334000 0.1016044
	0.1336000 0.0809423			0.1336000 0.1027121
	0.1338000 0.0793035			0.1338000 0.1004426
	0.1340000 0.0748114			0.1340000 0.1009017
	0.1342000 0.0740236			0.1342000 0.1038033
	0.1344000 0.0764519			0.1344000 0.1077144
	0.1346000 0.0773428			0.1346000 0.1095409
	0.1348000 0.0767916			0.1348000 0.1109799
	0.1350000 0.0749500			0.1350000 0.1111823
	0.1352000 0.0739709			0.1352000 0.1084274
	0.1354000 0.0755539			0.1354000 0.1075393
	0.1356000 0.0757405			0.1356000 0.1046466
	0.1358000 0.0777239			0.1358000 0.1029035
	0.1360000 0.0793481			0.1360000 0.0996364
	0.1362000 0.0805667			0.1362000 0.1000158
	0.1364000 0.0805651			0.1364000 0.1007363
	0.1366000 0.0784341			0.1366000 0.1016441
	0.1368000 0.0786614			0.1368000 0.1021215
	0.1370000 0.0800910			0.1370000 0.1045520
	0.1372000 0.0799835			0.1372000 0.1041072
	0.1374000 0.0785766			0.1374000 0.1039453
	0.1376000 0.0770786			0.1376000 0.1035460
	0.1378000 0.0782219			0.1378000 0.1049533
	0.1380000 0.0786493			0.1380000 0.1032311
	0.1382000 0.0779559			0.1382000 0.1027600
	0.1384000 0.0767734			0.1384000 0.1035382
	0.1386000 0.0768472			0.1386000 0.1041926
	0.1388000 0.0778472			0.1388000 0.1060097
	0.1390000 0.0798967			0.1390000 0.1061409
	0.1392000 0.0802678			0.1392000 0.1000709
	0.1394000 0.0818537			0.1394000 0.0987162
	0.1396000 0.0806500			0.1396000 0.1010183
	0.1398000 0.0779946			0.1398000 0.0991891
	0.1400000 0.0776737			0.1400000 0.1005573
	0.1402000 0.0758461			0.1402000 0.1011676
	0.1404000 0.0765142			0.1404000 0.1020111
	0.1406000 0.0764153			0.1406000 0.1016688
	0.1408000 0.0759303			0.1408000 0.1031854
	0.1410000 0.0739417			0.1410000 0.1027598
	0.1412000 0.0746593			0.1412000 0.0991985
	0.1414000 0.0752351			0.1414000 0.0982281
	0.1416000 0.0775624			0.1416000 0.0984026
	0.1418000 0.0805694			0.1418000 0.1004596
	0.1420000 0.0806097			0.1420000 0.1008741
	0.1422000 0.0817747			0.1422000 0.1021859
	0.1424000 0.0810112			0.1424000 0.1003463
	0.1426000 0.0815930			0.1426000 0.1005277
	0.1428000 0.0821126			0.1428000 0.1020909
	0.1430000 0.0819120			0.1430000 0.1040627
	0.1432000 0.0814386			0.1432000 0.1062187
	0.1434000 0.0783349			0.1434000 0.1065376
	0.1436000 0.0781966			0.1436000 0.1039998
	0.1438000 0.0767715			0.1438000 0.1029820
	0.1440000 0.0732675			0.1440000 0.1022084
	0.1442000 0.0703613			0.1442000 0.1021908
	0.1444000 0.0698658			0.1444000 0.1029934
	0.1446000 0.0680388			0.1446000 0.1023069
	0.1448000 0.0690009			0.1448000 0.1011975
	0.1450000 0.0705654			0.1450000 0.0999648
	0.1452000 0.0705559			0.1452000 0.1012463
	0.1454000 0.0695549			0.1454000 0.1003645
	0.1456000 0.0698392			0.1456000 0.1005759
	0.1458000 0.0708820			0.1458000 0.1000423
	0.1460000 0.0734830			0.1460000 0.0998567
	0.1462000 0.0772385			0.1462000 0.0997897
	0.1464000 0.0787052			0.1464000 0.0998847
	0.1466000 0.0785708			0.1466000 0.1020324
	0.1468000 0.0773462			0.1468000 0.1028196
	0.1470000 0.0770098			0.1470000 0.0999349
	0.1472000 0.0746587			0.1472000 0.0982234
	0.1474000 0.0752862			0.1474000 0.0976635
	0.1476000 0.0774262			0.1476000 0.0974421
	0.1478000 0.0761423			0.1478000 0.0966248
	0.1480000 0.0760639			0.1480000 0.0988071
	0.1482000 0.0783835			0.1482000 0.1005840
	0.1484000 0.0773470			0.1484000 0.0991294
	0.1486000 0.0778976			0.1486000 0.0987131
	0.1488000 0.0769516			0.1488000 0.0991114
	0.1490000 0.0782418			0.1490000 0.0989354
	0.1492000 0.0830817			0.1492000 0.0974923
	0.1494000 0.0858262			0.1494000 0.0993620
	0.1496000 0.0871049			0.1496000 0.1014476
	0.1498000 0.0859056			0.1498000 0.1022899
	0.1500000 0.0830079			0.1500000 0.1048069
	0.1502000 0.0796069			0.1502000 0.1046730
	0.1504000 0.0777263			0.1504000 0.1038008
	0.1506000 0.0772141			0.1506000 0.1035003
	0.1508000 0.0759774			0.1508000 0.1039710
	0.1510000 0.0753261			0.1510000 0.1044098
	0.1512000 0.0758585			0.1512000 0.1056732
	0.1514000 0.0758040			0.1514000 0.1045261
	0.1516000 0.0759728			0.1516000 0.1054489
	0.1518000 0.0769665			0.1518000 0.1055424
	0.1520000 0.0766936			0.1520000 0.1051908
	0.1522000 0.0773492			0.1522000 0.1044657
	0.1524000 0.0782762			0.1524000 0.1014752
	0.1526000 0.0799310			0.1526000 0.1000425
	0.1528000 0.0821313			0.1528000 0.0992719
	0.1530000 0.0831857			0.1530000 0.1000012
	0.1532000 0.0832109			0.1532000 0.1006512
	0.1534000 0.0829437			0.1534000 0.0981214
	0.1536000 0.0820652			0.1536000 0.0974124
	0.1538000 0.0841565			0.1538000 0.0969468
	0.1540000 0.0840382			0.1540000 0.0967693
	0.1542000 0.0846620			0.1542000 0.0981617
	0.1544000 0.0849965			0.1544000 0.0974847
	0.1546000 0.0861597			0.1546000 0.0969879
	0.1548000 0.0862534			0.1548000 0.0965690
	0.1550000 0.0869364			0.1550000 0.0990306
	0.1552000 0.0842016			0.1552000 0.1000688
	0.1554000 0.0834768			0.1554000 0.1013806
	0.1556000 0.0858895			0.1556000 0.1037394
	0.1558000 0.0865638			0.1558000 0.1043771
	0.1560000 0.0859466			0.1560000 0.1049944
	0.1562000 0.0844225			0.1562000 0.1076534
	0.1564000 0.0839814			0.1564000 0.1057171
	0.1566000 0.0836597			0.1566000 0.1037677
	0.1568000 0.0821651			0.1568000 0.1011365
	0.1570000 0.0829694			0.1570000 0.0963717
	0.1572000 0.0845648			0.1572000 0.0944305
	0.1574000 0.0835666			0.1574000 0.0953073
	0.1576000 0.0808821			0.1576000 0.0966107
	0.1578000 0.0803416			0.1578000 0.0976480
	0.1580000 0.0818278			0.1580000 0.0985022
	0.1582000 0.0844128			0.1582000 0.0966305
	0.1584000 0.0866300			0.1584000 0.0970050
	0.1586000 0.0873333			0.1586000 0.0976938
	0.1588000 0.0877245			0.1588000 0.0977608
	0.1590000 0.0885403			0.1590000 0.0962568
	0.1592000 0.0899842			0.1592000 0.0976002
	0.1594000 0.0917344			0.1594000 0.0983602
	0.1596000 0.0918790			0.1596000 0.0984366
	0.1598000 0.0875243			0.1598000 0.0959631
	0.1600000 0.0860541			0.1600000 0.0959380
	0.1602000 0.0858986			0.1602000 0.0975160
	0.1604000 0.0871916			0.1604000 0.0989103
	0.1606000 0.0885668			0.1606000 0.0974929
	0.1608000 0.0907040			0.1608000 0.0974152
	0.1610000 0.0893303			0.1610000 0.0987107
	0.1612000 0.0894937			0.1612000 0.0970799
	0.1614000 0.0893049			0.1614000 0.0933066
	0.1616000 0.0894770			0.1616000 0.0903337
	0.1618000 0.0909136			0.1618000 0.0905410
	0.1620000 0.0918232			0.1620000 0.0938463
	0.1622000 0.0895324			0.1622000 0.0947147
	0.1624000 0.0877697			0.1624000 0.0942249
	0.1626000 0.0893766			0.1626000 0.0978270
	0.1628000 0.0905733			0.1628000 0.0994259
	0.1630000 0.0940419			0.1630000 0.1025368
	0.1632000 0.0936175			0.1632000 0.1016222
	0.1634000 0.0920600			0.1634000 0.1026945
	0.1636000 0.0946305			0.1636000 0.1028422
	0.1638000 0.0921660			0.1638000 0.1020026
	0.1640000 0.0904423			0.1640000 0.1015762
	0.1642000 0.0908415			0.1642000 0.1016013
	0.1644000 0.0903501			0.1644000 0.0990779
	0.1646000 0.0884976			0.1646000 0.0967838
	0.1648000 0.0861299			0.1648000 0.0957244
	0.1650000 0.0858870			0.1650000 0.0978099
	0.1652000 0.0870386			0.1652000 0.0972572
	0.1654000 0.0874924			0.1654000 0.0979417
	0.1656000 0.0896838			0.1656000 0.0986156
	0.1658000 0.0917786			0.1658000 0.1018725
	0.1660000 0.0940878			0.1660000 0.1017089
	0.1662000 0.0951464			0.1662000 0.0996372
	0.1664000 0.0950893			0.1664000 0.0984326
	0.1666000 0.0932949			0.1666000 0.0965249
	0.1668000 0.0931314			0.1668000 0.0960002
	0.1670000 0.0926532			0.1670000 0.0949581
	0.1672000 0.0922562			0.1672000 0.0916192
	0.1674000 0.0928089			0.1674000 0.0912536
	0.1676000 0.0929563			0.1676000 0.0901043
	0.1678000 0.0947020			0.1678000 0.0881340
	0.1680000 0.0942276			0.1680000 0.0906768
	0.1682000 0.0948321			0.1682000 0.0929676
	0.1684000 0.0940903			0.1684000 0.0927522
	0.1686000 0.0915708			0.1686000 0.0958123
	0.1688000 0.0925400			0.1688000 0.0975328
	0.1690000 0.0932727			0.1690000 0.0993011
	0.1692000 0.0926462			0.1692000 0.0983327
	0.1694000 0.0916614			0.1694000 0.0988896
	0.1696000 0.0918399			0.1696000 0.0976834
	0.1698000 0.0938286			0.1698000 0.0962060
	0.1700000 0.0962635			0.1700000 0.0950084
	0.1702000 0.0953338			0.1702000 0.0950722
	0.1704000 0.0941530			0.1704000 0.0960741
	0.1706000 0.0917314			0.1706000 0.0972128
	0.1708000 0.0910655			0.1708000 0.0978188
	0.1710000 0.0939050			0.1710000 0.0934414
	0.1712000 0.0922031			0.1712000 0.0936638
	0.1714000 0.0942681			0.1714000 0.0942366
	0.1716000 0.0938979			0.1716000 0.0924380
	0.1718000 0.0949350			0.1718000 0.0946335
	0.1720000 0.0928891			0.1720000 0.0984828
	0.1722000 0.0911122			0.1722000 0.0983304
	0.1724000 0.0906433			0.1724000 0.0951986
	0.1726000 0.0914697			0.1726000 0.0927934
	0.1728000 0.0901766			0.1728000 0.0930531
	0.1730000 0.0917354			0.1730000 0.0938442
	0.1732000 0.0924029			0.1732000 0.0931234
	0.1734000 0.0911457			0.1734000 0.0912615
	0.1736000 0.0909176			0.1736000 0.0893002
	0.1738000 0.0932487			0.1738000 0.0897492
	0.1740000 0.0951457			0.1740000 0.0896798
	0.1742000 0.0934552			0.1742000 0.0899779
	0.1744000 0.0932619			0.1744000 0.0910883
	0.1746000 0.0936211			0.1746000 0.0948509
	0.1748000 0.0975877			0.1748000 0.0951607
	0.1750000 0.0963097			0.1750000 0.0948280
	0.1752000 0.0942769			0.1752000 0.0964483
	0.1754000 0.0933200			0.1754000 0.0981463
	0.1756000 0.0921047			0.1756000 0.0983856
	0.1758000 0.0938948			0.1758000 0.0979213
	0.1760000 0.0942132			0.1760000 0.0980155
	0.1762000 0.0968366			0.1762000 0.0980667
	0.1764000 0.0991963			0.1764000 0.1014068
	0.1766000 0.0989215			0.1766000 0.1022079
	0.1768000 0.0975363			0.1768000 0.1015448
	0.1770000 0.0959497			0.1770000 0.1002243
	0.1772000 0.0949694			0.1772000 0.0993080
	0.1774000 0.0942347			0.1774000 0.0980867
	0.1776000 0.0939654			0.1776000 0.0946931
	0.1778000 0.0931979			0.1778000 0.0933706
	0.1780000 0.0964824			0.1780000 0.0934395
	0.1782000 0.0955147			0.1782000 0.0939971
	0.1784000 0.0953714			0.1784000 0.0939954
	0.1786000 0.0936176			0.1786000 0.0939017
	0.1788000 0.0917290			0.1788000 0.0962283
	0.1790000 0.0910375			0.1790000 0.1008158
	0.1792000 0.0904631			0.1792000 0.1007221
	0.1794000 0.0916305			0.1794000 0.0994183
	0.1796000 0.0910610			0.1796000 0.1011192
	0.1798000 0.0903024			0.1798000 0.1022806
	0.1800000 0.0909395			0.1800000 0.1013773
	0.1802000 0.0876027			0.1802000 0.1014251
	0.1804000 0.0852451			0.1804000 0.1009839
	0.1806000 0.0858499			0.1806000 0.1002590
	0.1808000 0.0864933			0.1808000 0.0991885
	0.1810000 0.0882705			0.1810000 0.0993798
	0.1812000 0.0887020			0.1812000 0.1013976
	0.1814000 0.0889820			0.1814000 0.1021979
	0.1816000 0.0890518			0.1816000 0.1007705
	0.1818000 0.0903208			0.1818000 0.1007914
	0.1820000 0.0909327			0.1820000 0.0997017
	0.1822000 0.0919779			0.1822000 0.0986759
	0.1824000 0.0912448			0.1824000 0.0962479
	0.1826000 0.0892608			0.1826000 0.0976823
	0.1828000 0.0869248			0.1828000 0.0989890
	0.1830000 0.0895824			0.1830000 0.0997187
	0.1832000 0.0899414			0.1832000 0.0983253
	0.1834000 0.0910378			0.1834000 0.0971878
	0.1836000 0.0920739			0.1836000 0.0974975
	0.1838000 0.0912999			0.1838000 0.0958703
	0.1840000 0.0919225			0.1840000 0.0943339
	0.1842000 0.0912615			0.1842000 0.0955249
	0.1844000 0.0916499			0.1844000 0.0987464
	0.1846000 0.0900252			0.1846000 0.1039211
	0.1848000 0.0917446			0.1848000 0.1068790
	0.1850000 0.0937536			0.1850000 0.1102061
	0.1852000 0.0935352			0.1852000 0.1131312
	0.1854000 0.0960919			0.1854000 0.1144138
	0.1856000 0.0973064			0.1856000 0.1128371
	0.1858000 0.0967997			0.1858000 0.1112408
	0.1860000 0.0957273			0.1860000 0.1085241
	0.1862000 0.0947087			0.1862000 0.1053228
	0.1864000 0.0980605			0.1864000 0.1035171
	0.1866000 0.0994894			0.1866000 0.1028329
	0.1868000 0.1005469			0.1868000 0.1018124
	0.1870000 0.0983617			0.1870000 0.1000063
	0.1872000 0.0978886			0.1872000 0.1013563
	0.1874000 0.0960094			0.1874000 0.1019269
	0.1876000 0.0957621			0.1876000 0.1038385
	0.1878000 0.0969002			0.1878000 0.1058128
	0.1880000 0.0979112			0.1880000 0.1049140
	0.1882000 0.0964235			0.1882000 0.1046395
	0.1884000 0.0955862			0.1884000 0.1073940
	0.1886000 0.0953238			0.1886000 0.1095290
	0.1888000 0.0951601			0.1888000 0.1108242
	0.1890000 0.0947068			0.1890000 0.1101243
	0.1892000 0.0939187			0.1892000 0.1115564
	0.1894000 0.0930559			0.1894000 0.1091216
	0.1896000 0.0935609			0.1896000 0.1089639
	0.1898000 0.0934904			0.1898000 0.1088559
	0.1900000 0.0916403			0.1900000 0.1105155
	0.1902000 0.0892791			0.1902000 0.1114489
	0.1904000 0.0887418			0.1904000 0.1092762
	0.1906000 0.0889645			0.1906000 0.1093229
	0.1908000 0.0886491			0.1908000 0.1067927
	0.1910000 0.0911613			0.1910000 0.1067504
	0.1912000 0.0916816			0.1912000 0.1059975
	0.1914000 0.0919655			0.1914000 0.1090791
	0.1916000 0.0935745			0.1916000 0.1123366
	0.1918000 0.0932683			0.1918000 0.1099643
	0.1920000 0.0896667			0.1920000 0.1084241
	0.1922000 0.0910355			0.1922000 0.1054344
	0.1924000 0.0898350			0.1924000 0.1071217
	0.1926000 0.0896948			0.1926000 0.1085161
	0.1928000 0.0909117			0.1928000 0.1103833
	0.1930000 0.0884472			0.1930000 0.1120084
	0.1932000 0.0896628			0.1932000 0.1132002
	0.1934000 0.0899815			0.1934000 0.1117463
	0.1936000 0.0886855			0.1936000 0.1105666
	0.1938000 0.0876209			0.1938000 0.1096506
	0.1940000 0.0876699			0.1940000 0.1087601
	0.1942000 0.0854787			0.1942000 0.1080681
	0.1944000 0.0848329			0.1944000 0.1063542
	0.1946000 0.0838771			0.1946000 0.1063629
	0.1948000 0.0830376			0.1948000 0.1055141
	0.1950000 0.0827710			0.1950000 0.1023541
	0.1952000 0.0835054			0.1952000 0.1027982
	0.1954000 0.0832973			0.1954000 0.1046497
	0.1956000 0.0833195			0.1956000 0.1027600
	0.1958000 0.0806512			0.1958000 0.1025241
	0.1960000 0.0822852			0.1960000 0.1009467
	0.1962000 0.0829628			0.1962000 0.1000938
	0.1964000 0.0852093			0.1964000 0.1001257
	0.1966000 0.0859413			0.1966000 0.0999446
	0.1968000 0.0872246			0.1968000 0.0995686
	0.1970000 0.0873880			0.1970000 0.0989686
	0.1972000 0.0860489			0.1972000 0.0999618
	0.1974000 0.0870194			0.1974000 0.1015588
	0.1976000 0.0893398			0.1976000 0.1047495
	0.1978000 0.0868392			0.1978000 0.1049866
	0.1980000 0.0870389			0.1980000 0.1014689
	0.1982000 0.0856322			0.1982000 0.0974356
	0.1984000 0.0843751			0.1984000 0.0985239
	0.1986000 0.0837687			0.1986000 0.0995430
	0.1988000 0.0828583			0.1988000 0.1012844
	0.1990000 0.0804553			0.1990000 0.1030213
	0.1992000 0.0809936			0.1992000 0.1034955
	0.1994000 0.0807915			0.1994000 0.1038094
	0.1996000 0.0802651			0.1996000 0.1026944
	0.1998000 0.0806038			0.1998000 0.1038145
	0.2000000 0.0807051			0.2000000 0.1048442
	0.2002000 0.0803647			0.2002000 0.1042864
	0.2004000 0.0791938			0.2004000 0.1066821
	0.2006000 0.0797790			0.2006000 0.1064910
	0.2008000 0.0807081			0.2008000 0.1068090
	0.2010000 0.0801568			0.2010000 0.1072399
	0.2012000 0.0801888			0.2012000 0.1068789
	0.2014000 0.0814206			0.2014000 0.1050556
	0.2016000 0.0826501			0.2016000 0.1050753
	0.2018000 0.0830278			0.2018000 0.1035988
	0.2020000 0.0825087			0.2020000 0.1027896
	0.2022000 0.0812352			0.2022000 0.1025419
	0.2024000 0.0793796			0.2024000 0.1007491
	0.2026000 0.0786226			0.2026000 0.1012820
	0.2028000 0.0816149			0.2028000 0.1018086
	0.2030000 0.0832215			0.2030000 0.1004514
	0.2032000 0.0838184			0.2032000 0.0999531
	0.2034000 0.0828119			0.2034000 0.0992177
	0.2036000 0.0828971			0.2036000 0.1005453
	0.2038000 0.0865105			0.2038000 0.1007662
	0.2040000 0.0870498			0.2040000 0.1021049
	0.2042000 0.0867667			0.2042000 0.1026610
	0.2044000 0.0865485			0.2044000 0.1009732
	0.2046000 0.0851459			0.2046000 0.0991083
	0.2048000 0.0879567			0.2048000 0.0971634
	0.2050000 0.0919601			0.2050000 0.0944095
	0.2052000 0.0908577			0.2052000 0.0915759
	0.2054000 0.0891227			0.2054000 0.0889690
	0.2056000 0.0874611			0.2056000 0.0894086
	0.2058000 0.0867130			0.2058000 0.0909488
	0.2060000 0.0886951			0.2060000 0.0915153
	0.2062000 0.0885154			0.2062000 0.0921015
	0.2064000 0.0919642			0.2064000 0.0917557
	0.2066000 0.0936149			0.2066000 0.0927559
	0.2068000 0.0929404			0.2068000 0.0914595
	0.2070000 0.0900904			0.2070000 0.0921382
	0.2072000 0.0873960			0.2072000 0.0955661
	0.2074000 0.0886856			0.2074000 0.0955387
	0.2076000 0.0902607			0.2076000 0.0950128
	0.2078000 0.0909707			0.2078000 0.0907311
	0.2080000 0.0916926			0.2080000 0.0873023
	0.2082000 0.0912554			0.2082000 0.0888095
	0.2084000 0.0873316			0.2084000 0.0890393
	0.2086000 0.0881989			0.2086000 0.0907363
	0.2088000 0.0876459			0.2088000 0.0891040
	0.2090000 0.0872101			0.2090000 0.0908748
	0.2092000 0.0889136			0.2092000 0.0929979
	0.2094000 0.0904725			0.2094000 0.0952050
	0.2096000 0.0918785			0.2096000 0.0962452
	0.2098000 0.0926644			0.2098000 0.0945561
	0.2100000 0.0946030			0.2100000 0.0971137
	0.2102000 0.0936046			0.2102000 0.0962871
	0.2104000 0.0942331			0.2104000 0.0953259
	0.2106000 0.0931341			0.2106000 0.0968260
	0.2108000 0.0917468			0.2108000 0.0961986
	0.2110000 0.0911518			0.2110000 0.0958381
	0.2112000 0.0887466			0.2112000 0.0961913
	0.2114000 0.0896033			0.2114000 0.0939167
	0.2116000 0.0894121			0.2116000 0.0906530
	0.2118000 0.0874679			0.2118000 0.0919728
	0.2120000 0.0874852			0.2120000 0.0923142
	0.2122000 0.0862219			0.2122000 0.0946560
	0.2124000 0.0881218			0.2124000 0.0953805
	0.2126000 0.0884642			0.2126000 0.0981232
	0.2128000 0.0883319			0.2128000 0.1003317
	0.2130000 0.0884093			0.2130000 0.1023043
	0.2132000 0.0865293			0.2132000 0.1025843
	0.2134000 0.0860734			0.2134000 0.1000636
	0.2136000 0.0858624			0.2136000 0.0993453
	0.2138000 0.0859700			0.2138000 0.1006842
	0.2140000 0.0868160			0.2140000 0.1003679
	0.2142000 0.0913666			0.2142000 0.0981591
	0.2144000 0.0943048			0.2144000 0.0973922
	0.2146000 0.0936615			0.2146000 0.0959975
	0.2148000 0.0943213			0.2148000 0.0973012
	0.2150000 0.0938178			0.2150000 0.0985488
	0.2152000 0.0935210			0.2152000 0.0974501
	0.2154000 0.0950616			0.2154000 0.0973074
	0.2156000 0.0976271			0.2156000 0.0952782
	0.2158000 0.0966848			0.2158000 0.0933145
	0.2160000 0.0954146			0.2160000 0.0932337
	0.2162000 0.0936422			0.2162000 0.0945567
	0.2164000 0.0928940			0.2164000 0.0955679
	0.2166000 0.0913376			0.2166000 0.0934972
	0.2168000 0.0900080			0.2168000 0.0959890
	0.2170000 0.0921777			0.2170000 0.0977356
	0.2172000 0.0920253			0.2172000 0.0984826
	0.2174000 0.0910791			0.2174000 0.0980142
	0.2176000 0.0903504			0.2176000 0.0966586
	0.2178000 0.0890144			0.2178000 0.0962003
	0.2180000 0.0892744			0.2180000 0.0968639
	0.2182000 0.0886235			0.2182000 0.0992131
	0.2184000 0.0879301			0.2184000 0.1018487
	0.2186000 0.0869846			0.2186000 0.1026800
	0.2188000 0.0876811			0.2188000 0.1023606
	0.2190000 0.0868805			0.2190000 0.1025725
	0.2192000 0.0894866			0.2192000 0.1027161
	0.2194000 0.0925342			0.2194000 0.1020908
	0.2196000 0.0946885			0.2196000 0.1008835
	0.2198000 0.0944477			0.2198000 0.1016862
	0.2200000 0.0955995			0.2200000 0.0998875
	0.2202000 0.0953620			0.2202000 0.0973342
	0.2204000 0.0969320			0.2204000 0.0990716
	0.2206000 0.0989420			0.2206000 0.0992485
	0.2208000 0.1014986			0.2208000 0.1003784
	0.2210000 0.0994869			0.2210000 0.1005624
	0.2212000 0.1002279			0.2212000 0.0990829
	0.2214000 0.0983972			0.2214000 0.1011622
	0.2216000 0.0966264			0.2216000 0.0999943
	0.2218000 0.0956068			0.2218000 0.0993704
	0.2220000 0.0958501			0.2220000 0.1009480
	0.2222000 0.0958017			0.2222000 0.1000432
	0.2224000 0.0961983			0.2224000 0.0997396
	0.2226000 0.0936339			0.2226000 0.0992891
	0.2228000 0.0929778			0.2228000 0.0984709
	0.2230000 0.0924701			0.2230000 0.0970140
	0.2232000 0.0941913			0.2232000 0.0965500
	0.2234000 0.0953881			0.2234000 0.0957012
	0.2236000 0.0968181			0.2236000 0.0964562
	0.2238000 0.0954388			0.2238000 0.0948911
	0.2240000 0.0946823			0.2240000 0.0947169
	0.2242000 0.0962135			0.2242000 0.0958444
	0.2244000 0.0996572			0.2244000 0.0974517
	0.2246000 0.1017820			0.2246000 0.0961750
	0.2248000 0.1004432			0.2248000 0.0943362
	0.2250000 0.1001464			0.2250000 0.0968192
	0.2252000 0.1010990			0.2252000 0.0970699
	0.2254000 0.1024759			0.2254000 0.0988541
	0.2256000 0.1000934			0.2256000 0.1010927
	0.2258000 0.0982253			0.2258000 0.1031950
	0.2260000 0.0987315			0.2260000 0.1026747
	0.2262000 0.0994368			0.2262000 0.0969814
	0.2264000 0.0986502			0.2264000 0.0958850
	0.2266000 0.0975492			0.2266000 0.0948801
	0.2268000 0.0974305			0.2268000 0.0957826
	0.2270000 0.0987179			0.2270000 0.0951687
	0.2272000 0.0998209			0.2272000 0.0941432
	0.2274000 0.0992332			0.2274000 0.0937526
	0.2276000 0.0968828			0.2276000 0.0934372
	0.2278000 0.0947284			0.2278000 0.0965393
	0.2280000 0.0944952			0.2280000 0.0974946
	0.2282000 0.0940730			0.2282000 0.0965829
	0.2284000 0.0941072			0.2284000 0.0933963
	0.2286000 0.0920232			0.2286000 0.0937481
	0.2288000 0.0912412			0.2288000 0.0911599
	0.2290000 0.0894417			0.2290000 0.0918352
	0.2292000 0.0894516			0.2292000 0.0903791
	0.2294000 0.0910251			0.2294000 0.0907937
	0.2296000 0.0930597			0.2296000 0.0904881
	0.2298000 0.0927666			0.2298000 0.0913802
	0.2300000 0.0945767			0.2300000 0.0938192
	0.2302000 0.0942875			0.2302000 0.0948152
	0.2304000 0.0962251			0.2304000 0.0954679
	0.2306000 0.0950718			0.2306000 0.0972373
	0.2308000 0.0957372			0.2308000 0.0989109
	0.2310000 0.0943795			0.2310000 0.1005429
	0.2312000 0.0940788			0.2312000 0.1015010
	0.2314000 0.0940820			0.2314000 0.1009041
	0.2316000 0.0938093			0.2316000 0.0993796
	0.2318000 0.0919585			0.2318000 0.0987663
	0.2320000 0.0934608			0.2320000 0.0983655
	0.2322000 0.0962711			0.2322000 0.0952614
	0.2324000 0.0955693			0.2324000 0.0931676
	0.2326000 0.0940045			0.2326000 0.0928532
	0.2328000 0.0972164			0.2328000 0.0937479
	0.2330000 0.0970365			0.2330000 0.0940883
	0.2332000 0.0961775			0.2332000 0.0946655
	0.2334000 0.0983002			0.2334000 0.0961565
	0.2336000 0.0992857			0.2336000 0.0978172
	0.2338000 0.1000096			0.2338000 0.0981449
	0.2340000 0.1015697			0.2340000 0.0962031
	0.2342000 0.1012566			0.2342000 0.0944816
	0.2344000 0.0993080			0.2344000 0.0922421
	0.2346000 0.0975288			0.2346000 0.0929096
	0.2348000 0.0972553			0.2348000 0.0945194
	0.2350000 0.0967924			0.2350000 0.0949167
	0.2352000 0.0961720			0.2352000 0.0946675
	0.2354000 0.0960062			0.2354000 0.0920632
	0.2356000 0.0966874			0.2356000 0.0929120
	0.2358000 0.0977546			0.2358000 0.0929319
	0.2360000 0.0979079			0.2360000 0.0933844
	0.2362000 0.0988564			0.2362000 0.0940157
	0.2364000 0.0990057			0.2364000 0.0955500
	0.2366000 0.0986053			0.2366000 0.0957751
	0.2368000 0.0994263			0.2368000 0.0937123
	0.2370000 0.1009393			0.2370000 0.0933656
	0.2372000 0.1017082			0.2372000 0.0949332
	0.2374000 0.1010500			0.2374000 0.0968534
	0.2376000 0.1029027			0.2376000 0.0957370
	0.2378000 0.1027460			0.2378000 0.0957525
	0.2380000 0.1022143			0.2380000 0.0963150
	0.2382000 0.0991327			0.2382000 0.0976277
	0.2384000 0.0969238			0.2384000 0.0988542
	0.2386000 0.0977725			0.2386000 0.1011677
	0.2388000 0.0991757			0.2388000 0.1023885
	0.2390000 0.0972382			0.2390000 0.1016697
	0.2392000 0.0947410			0.2392000 0.1014526
	0.2394000 0.0951658			0.2394000 0.1018419
	0.2396000 0.0958884			0.2396000 0.1032504
	0.2398000 0.0943694			0.2398000 0.1041334
	0.2400000 0.0934427			0.2400000 0.1053218
	0.2402000 0.0955365			0.2402000 0.1041464
	0.2404000 0.0945338			0.2404000 0.1010480
	0.2406000 0.0961502			0.2406000 0.1015810
	0.2408000 0.0980878			0.2408000 0.1009736
	0.2410000 0.0967082			0.2410000 0.1021188
	0.2412000 0.0956089			0.2412000 0.0982700
	0.2414000 0.0945719			0.2414000 0.0974951
	0.2416000 0.0943323			0.2416000 0.0986499
	0.2418000 0.0942735			0.2418000 0.0975348
	0.2420000 0.0941397			0.2420000 0.0972194
	0.2422000 0.0955554			0.2422000 0.0968025
	0.2424000 0.0964853			0.2424000 0.0963866
	0.2426000 0.0937565			0.2426000 0.0953804
	0.2428000 0.0956746			0.2428000 0.0977767
	0.2430000 0.0950346			0.2430000 0.0983102
	0.2432000 0.0948738			0.2432000 0.0980946
	0.2434000 0.0960333			0.2434000 0.0949699
	0.2436000 0.0958733			0.2436000 0.0953169
	0.2438000 0.0959809			0.2438000 0.0958335
	0.2440000 0.0972965			0.2440000 0.0962391
	0.2442000 0.0977001			0.2442000 0.0972190
	0.2444000 0.0943798			0.2444000 0.0972077
	0.2446000 0.0940606			0.2446000 0.0989306
	0.2448000 0.0954698			0.2448000 0.0994929
	0.2450000 0.0935505			0.2450000 0.1029141
	0.2452000 0.0950028			0.2452000 0.1052063
	0.2454000 0.0966238			0.2454000 0.1050662
	0.2456000 0.0995616			0.2456000 0.1057586
	0.2458000 0.0995833			0.2458000 0.1045894
	0.2460000 0.0990336			0.2460000 0.1045912
	0.2462000 0.0981250			0.2462000 0.1033078
	0.2464000 0.0987432			0.2464000 0.1035445
	0.2466000 0.0967852			0.2466000 0.1008169
	0.2468000 0.0967945			0.2468000 0.0990577
	0.2470000 0.0977583			0.2470000 0.1015235
	0.2472000 0.0972765			0.2472000 0.1039136
	0.2474000 0.0962563			0.2474000 0.1033226
	0.2476000 0.0965146			0.2476000 0.1030227
	0.2478000 0.0942265			0.2478000 0.1021262
	0.2480000 0.0965868			0.2480000 0.1007317
	0.2482000 0.0978261			0.2482000 0.1010282
	0.2484000 0.0966019			0.2484000 0.1013152
	0.2486000 0.0955299			0.2486000 0.1007372
	0.2488000 0.0970564			0.2488000 0.1007470
	0.2490000 0.0973314			0.2490000 0.0983927
	0.2492000 0.0974508			0.2492000 0.0973189
	0.2494000 0.0999323			0.2494000 0.0962459
	0.2496000 0.0995372			0.2496000 0.0959002
	0.2498000 0.0969694			0.2498000 0.0933883
	0.2500000 0.0985331			0.2500000 0.0936689
	0.2502000 0.0998743			0.2502000 0.0945673
	0.2504000 0.0995183			0.2504000 0.0971443
	0.2506000 0.0979050			0.2506000 0.0967372
	0.2508000 0.0969529			0.2508000 0.0980719
	0.2510000 0.0974601			0.2510000 0.1010470
	0.2512000 0.0974334			0.2512000 0.1005631
	0.2514000 0.0954176			0.2514000 0.0994807
	0.2516000 0.0945970			0.2516000 0.0999147
	0.2518000 0.0923975			0.2518000 0.0994413
	0.2520000 0.0902605			0.2520000 0.1018320
	0.2522000 0.0926643			0.2522000 0.1023570
	0.2524000 0.0931991			0.2524000 0.1027611
	0.2526000 0.0924578			0.2526000 0.1038155
	0.2528000 0.0889959			0.2528000 0.1030327
	0.2530000 0.0872824			0.2530000 0.1039258
	0.2532000 0.0887293			0.2532000 0.1053286
	0.2534000 0.0894375			0.2534000 0.1065347
	0.2536000 0.0889691			0.2536000 0.1063746
	0.2538000 0.0884111			0.2538000 0.1083653
	0.2540000 0.0868911			0.2540000 0.1075815
	0.2542000 0.0863472			0.2542000 0.1093834
	0.2544000 0.0857833			0.2544000 0.1099662
	0.2546000 0.0876096			0.2546000 0.1082117
	0.2548000 0.0882915			0.2548000 0.1083494
	0.2550000 0.0890651			0.2550000 0.1069986
	0.2552000 0.0884591			0.2552000 0.1068137
	0.2554000 0.0873764			0.2554000 0.1049911
	0.2556000 0.0865526			0.2556000 0.1038472
	0.2558000 0.0883847			0.2558000 0.1029442
	0.2560000 0.0868326			0.2560000 0.1010692
	0.2562000 0.0873094			0.2562000 0.1004349
	0.2564000 0.0874953			0.2564000 0.0990825
	0.2566000 0.0878357			0.2566000 0.0964082
	0.2568000 0.0881889			0.2568000 0.0965366
	0.2570000 0.0894230			0.2570000 0.0984843
	0.2572000 0.0912936			0.2572000 0.0984630
	0.2574000 0.0920033			0.2574000 0.0991246
	0.2576000 0.0935704			0.2576000 0.1023375
	0.2578000 0.0938535			0.2578000 0.1046978
	0.2580000 0.0901302			0.2580000 0.1057438
	0.2582000 0.0896528			0.2582000 0.1048022
	0.2584000 0.0876820			0.2584000 0.1040631
	0.2586000 0.0861952			0.2586000 0.1050231
	0.2588000 0.0855048			0.2588000 0.1053986
	0.2590000 0.0867223			0.2590000 0.1061236
	0.2592000 0.0866222			0.2592000 0.1062310
	0.2594000 0.0874933			0.2594000 0.1061735
	0.2596000 0.0859719			0.2596000 0.1063540
	0.2598000 0.0868327			0.2598000 0.1074103
	0.2600000 0.0894653			0.2600000 0.1066672
	0.2602000 0.0924798			0.2602000 0.1028094
	0.2604000 0.0943840			0.2604000 0.1004077
	0.2606000 0.0946732			0.2606000 0.0978326
	0.2608000 0.0945668			0.2608000 0.0971354
	0.2610000 0.0952149			0.2610000 0.0961447
	0.2612000 0.0944125			0.2612000 0.0959514
	0.2614000 0.0940832			0.2614000 0.0959592
	0.2616000 0.0957205			0.2616000 0.0971653
	0.2618000 0.0946561			0.2618000 0.0959193
	0.2620000 0.0923477			0.2620000 0.0981256
	0.2622000 0.0906189			0.2622000 0.1006840
	0.2624000 0.0892431			0.2624000 0.0998018
	0.2626000 0.0889770			0.2626000 0.0994624
	0.2628000 0.0878038			0.2628000 0.1018277
	0.2630000 0.0879281			0.2630000 0.1024609
	0.2632000 0.0886588			0.2632000 0.1039487
	0.2634000 0.0871023			0.2634000 0.1027652
	0.2636000 0.0868654			0.2636000 0.1028824
	0.2638000 0.0872612			0.2638000 0.0993591
	0.2640000 0.0883473			0.2640000 0.0968038
	0.2642000 0.0898436			0.2642000 0.0985542
	0.2644000 0.0892202			0.2644000 0.0991082
	0.2646000 0.0895939			0.2646000 0.1005908
	0.2648000 0.0895166			0.2648000 0.1027312
	0.2650000 0.0879542			0.2650000 0.1005448
	0.2652000 0.0900163			0.2652000 0.0977519
	0.2654000 0.0911091			0.2654000 0.0964187
	0.2656000 0.0934461			0.2656000 0.0961551
	0.2658000 0.0925527			0.2658000 0.0959654
	0.2660000 0.0924112			0.2660000 0.0963351
	0.2662000 0.0933209			0.2662000 0.0985724
	0.2664000 0.0948404			0.2664000 0.0997553
	0.2666000 0.0937457			0.2666000 0.0999820
	0.2668000 0.0939840			0.2668000 0.1017257
	0.2670000 0.0927844			0.2670000 0.1036740
	0.2672000 0.0929504			0.2672000 0.1060897
	0.2674000 0.0928239			0.2674000 0.1081273
	0.2676000 0.0911397			0.2676000 0.1083591
	0.2678000 0.0912073			0.2678000 0.1086770
	0.2680000 0.0903306			0.2680000 0.1079570
	0.2682000 0.0915122			0.2682000 0.1071586
	0.2684000 0.0953445			0.2684000 0.1060856
	0.2686000 0.0973397			0.2686000 0.1028106
	0.2688000 0.0953211			0.2688000 0.1022392
	0.2690000 0.0985010			0.2690000 0.1003385
	0.2692000 0.0987942			0.2692000 0.0990223
	0.2694000 0.0990261			0.2694000 0.0984725
	0.2696000 0.1003124			0.2696000 0.0989662
	0.2698000 0.1019484			0.2698000 0.1005846
	0.2700000 0.1039413			0.2700000 0.1020675
	0.2702000 0.1015814			0.2702000 0.1029547
	0.2704000 0.0984856			0.2704000 0.1064187
	0.2706000 0.0969621			0.2706000 0.1058701
	0.2708000 0.0966613			0.2708000 0.1065819
	0.2710000 0.0969740			0.2710000 0.1085808
	0.2712000 0.0970087			0.2712000 0.1089631
	0.2714000 0.0956425			0.2714000 0.1082300
	0.2716000 0.0941577			0.2716000 0.1077103
	0.2718000 0.0958212			0.2718000 0.1070013
	0.2720000 0.0941688			0.2720000 0.1091822
	0.2722000 0.0938772			0.2722000 0.1100336
	0.2724000 0.0933601			0.2724000 0.1120305
	0.2726000 0.0939872			0.2726000 0.1102071
	0.2728000 0.0928830			0.2728000 0.1080680
	0.2730000 0.0934857			0.2730000 0.1069606
	0.2732000 0.0930576			0.2732000 0.1057219
	0.2734000 0.0915415			0.2734000 0.1030243
	0.2736000 0.0939653			0.2736000 0.1019745
	0.2738000 0.0958568			0.2738000 0.1004583
	0.2740000 0.0960718			0.2740000 0.0994740
	0.2742000 0.0930891			0.2742000 0.1006598
	0.2744000 0.0905045			0.2744000 0.1047437
	0.2746000 0.0915611			0.2746000 0.1061450
	0.2748000 0.0908862			0.2748000 0.1043923
	0.2750000 0.0884036			0.2750000 0.1037553
	0.2752000 0.0902883			0.2752000 0.1021461
	0.2754000 0.0903535			0.2754000 0.1013893
	0.2756000 0.0886082			0.2756000 0.1006456
	0.2758000 0.0884984			0.2758000 0.0985514
	0.2760000 0.0911176			0.2760000 0.0991366
	0.2762000 0.0907814			0.2762000 0.0981256
	0.2764000 0.0912783			0.2764000 0.0984206
	0.2766000 0.0879934			0.2766000 0.0995545
	0.2768000 0.0886185			0.2768000 0.1004728
	0.2770000 0.0917522			0.2770000 0.0995190
	0.2772000 0.0940265			0.2772000 0.0995776
	0.2774000 0.0956203			0.2774000 0.0990386
	0.2776000 0.0951265			0.2776000 0.1020864
	0.2778000 0.0931462			0.2778000 0.1038034
	0.2780000 0.0931856			0.2780000 0.1044987
	0.2782000 0.0923408			0.2782000 0.1046512
	0.2784000 0.0937686			0.2784000 0.1041032
	0.2786000 0.0960728			0.2786000 0.1042146
	0.2788000 0.0966376			0.2788000 0.1056071
	0.2790000 0.0974022			0.2790000 0.1061671
	0.2792000 0.0963378			0.2792000 0.1043027
	0.2794000 0.0966058			0.2794000 0.1040909
	0.2796000 0.0962846			0.2796000 0.1012381
	0.2798000 0.0973610			0.2798000 0.1016073
	0.2800000 0.0972959			0.2800000 0.1012283
	0.2802000 0.0979745			0.2802000 0.1021725
	0.2804000 0.0949661			0.2804000 0.1033966
	0.2806000 0.0932053			0.2806000 0.1034590
	0.2808000 0.0926930			0.2808000 0.1052593
	0.2810000 0.0926154			0.2810000 0.1059458
	0.2812000 0.0921031			0.2812000 0.1056970
	0.2814000 0.0925569			0.2814000 0.1044205
	0.2816000 0.0942897			0.2816000 0.1059153
	0.2818000 0.0954618			0.2818000 0.1057493
	0.2820000 0.0918007			0.2820000 0.1057004
	0.2822000 0.0894039			0.2822000 0.1044553
	0.2824000 0.0906042			0.2824000 0.1045687
	0.2826000 0.0891578			0.2826000 0.1057815
	0.2828000 0.0884356			0.2828000 0.1088072
	0.2830000 0.0888128			0.2830000 0.1112714
	0.2832000 0.0907022			0.2832000 0.1115450
	0.2834000 0.0895314			0.2834000 0.1107433
	0.2836000 0.0885809			0.2836000 0.1096255
	0.2838000 0.0898410			0.2838000 0.1113076
	0.2840000 0.0906678			0.2840000 0.1135172
	0.2842000 0.0914919			0.2842000 0.1120598
	0.2844000 0.0890634			0.2844000 0.1105166
	0.2846000 0.0879694			0.2846000 0.1108483
	0.2848000 0.0885843			0.2848000 0.1086367
	0.2850000 0.0896328			0.2850000 0.1061423
	0.2852000 0.0902125			0.2852000 0.1054237
	0.2854000 0.0920654			0.2854000 0.1040066
	0.2856000 0.0935987			0.2856000 0.1042177
	0.2858000 0.0953985			0.2858000 0.1063144
	0.2860000 0.0930189			0.2860000 0.1071539
	0.2862000 0.0945804			0.2862000 0.1064611
	0.2864000 0.0951748			0.2864000 0.1047141
	0.2866000 0.0966776			0.2866000 0.1028421
	0.2868000 0.0957837			0.2868000 0.1018907
	0.2870000 0.0940525			0.2870000 0.1041152
	0.2872000 0.0915778			0.2872000 0.1055123
	0.2874000 0.0899880			0.2874000 0.1059288
	0.2876000 0.0910830			0.2876000 0.1068736
	0.2878000 0.0923164			0.2878000 0.1067515
	0.2880000 0.0927304			0.2880000 0.1061288
	0.2882000 0.0930158			0.2882000 0.1037745
	0.2884000 0.0917529			0.2884000 0.1046058
	0.2886000 0.0922269			0.2886000 0.1065939
	0.2888000 0.0910786			0.2888000 0.1092445
	0.2890000 0.0897948			0.2890000 0.1091233
	0.2892000 0.0887779			0.2892000 0.1049979
	0.2894000 0.0895560			0.2894000 0.1041035
	0.2896000 0.0914958			0.2896000 0.1059233
	0.2898000 0.0924899			0.2898000 0.1048734
	0.2900000 0.0936345			0.2900000 0.1041599
	0.2902000 0.0966266			0.2902000 0.1034429
	0.2904000 0.0954596			0.2904000 0.1030422
	0.2906000 0.0928810			0.2906000 0.1037129
	0.2908000 0.0911699			0.2908000 0.1027913
	0.2910000 0.0883559			0.2910000 0.1044435
	0.2912000 0.0896871			0.2912000 0.1038380
	0.2914000 0.0875226			0.2914000 0.1037424
	0.2916000 0.0876194			0.2916000 0.1058850
	0.2918000 0.0876909			0.2918000 0.1066051
	0.2920000 0.0886290			0.2920000 0.1065889
	0.2922000 0.0901729			0.2922000 0.1029486
	0.2924000 0.0932253			0.2924000 0.1017725
	0.2926000 0.0957578			0.2926000 0.1002113
	0.2928000 0.0975547			0.2928000 0.1000470
	0.2930000 0.0972383			0.2930000 0.1000484
	0.2932000 0.0961299			0.2932000 0.0987146
	0.2934000 0.0943786			0.2934000 0.1000748
	0.2936000 0.0951225			0.2936000 0.1026220
	0.2938000 0.0956844			0.2938000 0.1071115
	0.2940000 0.0948618			0.2940000 0.1070294
	0.2942000 0.0916419			0.2942000 0.1067645
	0.2944000 0.0905663			0.2944000 0.1058639
	0.2946000 0.0902038			0.2946000 0.1065956
	0.2948000 0.0883680			0.2948000 0.1076779
	0.2950000 0.0877172			0.2950000 0.1092264
	0.2952000 0.0873658			0.2952000 0.1093622
	0.2954000 0.0902367			0.2954000 0.1104396
	0.2956000 0.0936053			0.2956000 0.1109975
	0.2958000 0.0898248			0.2958000 0.1109095
	0.2960000 0.0884681			0.2960000 0.1075175
	0.2962000 0.0907135			0.2962000 0.1059132
	0.2964000 0.0920563			0.2964000 0.1049619
	0.2966000 0.0911997			0.2966000 0.1096333
	0.2968000 0.0894637			0.2968000 0.1135225
	0.2970000 0.0871206			0.2970000 0.1122716
	0.2972000 0.0832867			0.2972000 0.1110875
	0.2974000 0.0841106			0.2974000 0.1095873
	0.2976000 0.0852875			0.2976000 0.1096041
	0.2978000 0.0867736			0.2978000 0.1094288
	0.2980000 0.0875876			0.2980000 0.1091996
	0.2982000 0.0888640			0.2982000 0.1095189
	0.2984000 0.0901007			0.2984000 0.1081135
	0.2986000 0.0882685			0.2986000 0.1085617
	0.2988000 0.0881837			0.2988000 0.1096925
	0.2990000 0.0898411			0.2990000 0.1111975
	0.2992000 0.0897756			0.2992000 0.1090098
	0.2994000 0.0900198			0.2994000 0.1096472
	0.2996000 0.0898165			0.2996000 0.1092553
	0.2998000 0.0904044			0.2998000 0.1071358
	0.3000000 0.0913750			0.3000000 0.1068780
	0.3002000 0.0903104			0.3002000 0.1077018
	0.3004000 0.0892885			0.3004000 0.1074492
	0.3006000 0.0891398			0.3006000 0.1059958
	0.3008000 0.0896941			0.3008000 0.1073382
	0.3010000 0.0894350			0.3010000 0.1082669
	0.3012000 0.0910942			0.3012000 0.1100451
	0.3014000 0.0921024			0.3014000 0.1093600
	0.3016000 0.0925941			0.3016000 0.1091253
	0.3018000 0.0937374			0.3018000 0.1085447
	0.3020000 0.0954467			0.3020000 0.1061268
	0.3022000 0.0967916			0.3022000 0.1080748
	0.3024000 0.0965073			0.3024000 0.1074434
	0.3026000 0.0959668			0.3026000 0.1077476
	0.3028000 0.0954107			0.3028000 0.1058100
	0.3030000 0.0948787			0.3030000 0.1042022
	0.3032000 0.0917301			0.3032000 0.1089556
	0.3034000 0.0920773			0.3034000 0.1099589
	0.3036000 0.0903708			0.3036000 0.1117850
	0.3038000 0.0892427			0.3038000 0.1126471
	0.3040000 0.0918017			0.3040000 0.1109495
	0.3042000 0.0923392			0.3042000 0.1086641
	0.3044000 0.0910293			0.3044000 0.1079755
	0.3046000 0.0898442			0.3046000 0.1083478
	0.3048000 0.0885217			0.3048000 0.1094478
	0.3050000 0.0897744			0.3050000 0.1078954
	0.3052000 0.0903673			0.3052000 0.1064257
	0.3054000 0.0896441			0.3054000 0.1077547
	0.3056000 0.0906439			0.3056000 0.1069101
	0.3058000 0.0886735			0.3058000 0.1064951
	0.3060000 0.0895665			0.3060000 0.1080945
	0.3062000 0.0897107			0.3062000 0.1056782
	0.3064000 0.0890082			0.3064000 0.1063212
	0.3066000 0.0876492			0.3066000 0.1041882
	0.3068000 0.0891892			0.3068000 0.1027485
	0.3070000 0.0894141			0.3070000 0.1041752
	0.3072000 0.0885974			0.3072000 0.0997949
	0.3074000 0.0868040			0.3074000 0.0944665
	0.3076000 0.0868040			0.3076000 0.0943169
	0.3078000 0.0891893			0.3078000 0.0980088
	0.3080000 0.0882408			0.3080000 0.0995109
	0.3082000 0.0890069			0.3082000 0.0976992
	0.3084000 0.0899502			0.3084000 0.0965281
	0.3086000 0.0921968			0.3086000 0.0952251
	0.3088000 0.0934711			0.3088000 0.0943531
	0.3090000 0.0928882			0.3090000 0.0965226
	0.3092000 0.0917585			0.3092000 0.0985302
	0.3094000 0.0926836			0.3094000 0.1002150
	0.3096000 0.0907759			0.3096000 0.1016436
	0.3098000 0.0923593			0.3098000 0.1037012
	0.3100000 0.0938205			0.3100000 0.1050227
	0.3102000 0.0932352			0.3102000 0.1079932
	0.3104000 0.0931169			0.3104000 0.1100251
	0.3106000 0.0937704			0.3106000 0.1074568
	0.3108000 0.0925639			0.3108000 0.1072321
	0.3110000 0.0928954			0.3110000 0.1061365
	0.3112000 0.0915464			0.3112000 0.1041795
	0.3114000 0.0896867			0.3114000 0.1025610
	0.3116000 0.0901301			0.3116000 0.0995706
	0.3118000 0.0908141			0.3118000 0.1013638
	0.3120000 0.0918810			0.3120000 0.1010037
	0.3122000 0.0928109			0.3122000 0.1016691
	0.3124000 0.0925017			0.3124000 0.1015477
	0.3126000 0.0921503			0.3126000 0.1015466
	0.3128000 0.0913387			0.3128000 0.0991390
	0.3130000 0.0930127			0.3130000 0.0983434
	0.3132000 0.0910749			0.3132000 0.0991676
	0.3134000 0.0900132			0.3134000 0.1030541
	0.3136000 0.0885458			0.3136000 0.1055481
	0.3138000 0.0898552			0.3138000 0.1045876
	0.3140000 0.0908039			0.3140000 0.1046416
	0.3142000 0.0908413			0.3142000 0.1036867
	0.3144000 0.0931147			0.3144000 0.1046396
	0.3146000 0.0929111			0.3146000 0.1066153
	0.3148000 0.0928159			0.3148000 0.1063975
	0.3150000 0.0929729			0.3150000 0.1068906
	0.3152000 0.0942477			0.3152000 0.1079007
	0.3154000 0.0981495			0.3154000 0.1058029
	0.3156000 0.1006960			0.3156000 0.1064734
	0.3158000 0.0978941			0.3158000 0.1088198
	0.3160000 0.0969520			0.3160000 0.1080131
	0.3162000 0.0968243			0.3162000 0.1095307
	0.3164000 0.0953711			0.3164000 0.1120486
	0.3166000 0.0944941			0.3166000 0.1078250
	0.3168000 0.0980922			0.3168000 0.1048453
	0.3170000 0.0987029			0.3170000 0.1020558
	0.3172000 0.0991275			0.3172000 0.1019153
	0.3174000 0.0971193			0.3174000 0.1028721
	0.3176000 0.0986409			0.3176000 0.1050117
	0.3178000 0.0973693			0.3178000 0.1070748
	0.3180000 0.0964893			0.3180000 0.1076878
	0.3182000 0.0964421			0.3182000 0.1086708
	0.3184000 0.0962980			0.3184000 0.1087374
	0.3186000 0.0968903			0.3186000 0.1097642
	0.3188000 0.0967437			0.3188000 0.1101693
	0.3190000 0.0954373			0.3190000 0.1092898
	0.3192000 0.0961638			0.3192000 0.1074362
	0.3194000 0.0992469			0.3194000 0.1081568
	0.3196000 0.0991875			0.3196000 0.1090927
	0.3198000 0.0981921			0.3198000 0.1094590
	0.3200000 0.0997772			0.3200000 0.1102483
	0.3202000 0.1004125			0.3202000 0.1086420
	0.3204000 0.1006542			0.3204000 0.1088121
	0.3206000 0.1016272			0.3206000 0.1112338
	0.3208000 0.1019075			0.3208000 0.1118013
	0.3210000 0.1016997			0.3210000 0.1119887
	0.3212000 0.1005635			0.3212000 0.1110478
	0.3214000 0.0995052			0.3214000 0.1100400
	0.3216000 0.1009407			0.3216000 0.1081247
	0.3218000 0.1016129			0.3218000 0.1072658
	0.3220000 0.1022111			0.3220000 0.1079098
	0.3222000 0.1026137			0.3222000 0.1095517
	0.3224000 0.0982026			0.3224000 0.1086644
	0.3226000 0.0975446			0.3226000 0.1100909
	0.3228000 0.0946151			0.3228000 0.1111460
	0.3230000 0.0929100			0.3230000 0.1099260
	0.3232000 0.0927232			0.3232000 0.1085484
	0.3234000 0.0938803			0.3234000 0.1096491
	0.3236000 0.0938729			0.3236000 0.1098432
	0.3238000 0.0934648			0.3238000 0.1092438
	0.3240000 0.0924392			0.3240000 0.1100500
	0.3242000 0.0940646			0.3242000 0.1113599
	0.3244000 0.0932194			0.3244000 0.1125607
	0.3246000 0.0949653			0.3246000 0.1155292
	0.3248000 0.0949571			0.3248000 0.1149128
	0.3250000 0.0947838			0.3250000 0.1117620
	0.3252000 0.0949274			0.3252000 0.1104493
	0.3254000 0.0951568			0.3254000 0.1109067
	0.3256000 0.0918175			0.3256000 0.1139995
	0.3258000 0.0896980			0.3258000 0.1151040
	0.3260000 0.0918135			0.3260000 0.1168903
	0.3262000 0.0955233			0.3262000 0.1197389
	0.3264000 0.0952760			0.3264000 0.1196137
	0.3266000 0.0970780			0.3266000 0.1182212
	0.3268000 0.0988351			0.3268000 0.1182925
	0.3270000 0.0974779			0.3270000 0.1160320
	0.3272000 0.0957163			0.3272000 0.1161448
	0.3274000 0.0981318			0.3274000 0.1167222
	0.3276000 0.0979564			0.3276000 0.1164522
	0.3278000 0.0975329			0.3278000 0.1173171
	0.3280000 0.1003001			0.3280000 0.1184229
	0.3282000 0.0999121			0.3282000 0.1179909
	0.3284000 0.0968047			0.3284000 0.1176137
	0.3286000 0.0953472			0.3286000 0.1152844
	0.3288000 0.0924487			0.3288000 0.1151644
	0.3290000 0.0925135			0.3290000 0.1141652
	0.3292000 0.0919160			0.3292000 0.1134233
	0.3294000 0.0926473			0.3294000 0.1130700
	0.3296000 0.0931245			0.3296000 0.1128559
	0.3298000 0.0932576			0.3298000 0.1153781
	0.3300000 0.0927512			0.3300000 0.1162336
	0.3302000 0.0941772			0.3302000 0.1165903
	0.3304000 0.0928333			0.3304000 0.1179561
	0.3306000 0.0909915			0.3306000 0.1174654
	0.3308000 0.0898838			0.3308000 0.1174321
	0.3310000 0.0901651			0.3310000 0.1175172
	0.3312000 0.0893469			0.3312000 0.1159023
	0.3314000 0.0881102			0.3314000 0.1152884
	0.3316000 0.0863711			0.3316000 0.1160144
	0.3318000 0.0855560			0.3318000 0.1142377
	0.3320000 0.0878318			0.3320000 0.1090363
	0.3322000 0.0889227			0.3322000 0.1058930
	0.3324000 0.0913788			0.3324000 0.1047149
	0.3326000 0.0893159			0.3326000 0.1065894
	0.3328000 0.0893127			0.3328000 0.1099879
	0.3330000 0.0875389			0.3330000 0.1088633
	0.3332000 0.0870424			0.3332000 0.1064863
	0.3334000 0.0854640			0.3334000 0.1062038
	0.3336000 0.0861234			0.3336000 0.1068120
	0.3338000 0.0851498			0.3338000 0.1061802
	0.3340000 0.0885156			0.3340000 0.1047170
	0.3342000 0.0883639			0.3342000 0.1038336
	0.3344000 0.0869648			0.3344000 0.1038612
	0.3346000 0.0871886			0.3346000 0.1030896
	0.3348000 0.0891689			0.3348000 0.1030320
	0.3350000 0.0920115			0.3350000 0.1029849
	0.3352000 0.0937594			0.3352000 0.1058911
	0.3354000 0.0959224			0.3354000 0.1057106
	0.3356000 0.0929502			0.3356000 0.1061618
	0.3358000 0.0910862			0.3358000 0.1055755
	0.3360000 0.0894295			0.3360000 0.1058754
	0.3362000 0.0886482			0.3362000 0.1075932
	0.3364000 0.0908311			0.3364000 0.1063070
	0.3366000 0.0885368			0.3366000 0.1079027
	0.3368000 0.0886232			0.3368000 0.1092109
	0.3370000 0.0883348			0.3370000 0.1115884
	0.3372000 0.0873765			0.3372000 0.1113257
	0.3374000 0.0902647			0.3374000 0.1143018
	0.3376000 0.0899442			0.3376000 0.1141189
	0.3378000 0.0894043			0.3378000 0.1144114
	0.3380000 0.0898794			0.3380000 0.1125752
	0.3382000 0.0882014			0.3382000 0.1108314
	0.3384000 0.0905300			0.3384000 0.1072393
	0.3386000 0.0890695			0.3386000 0.1055302
	0.3388000 0.0902525			0.3388000 0.1063702
	0.3390000 0.0911025			0.3390000 0.1059707
	0.3392000 0.0896564			0.3392000 0.1032038
	0.3394000 0.0887113			0.3394000 0.1025490
	0.3396000 0.0870667			0.3396000 0.1029670
	0.3398000 0.0859948			0.3398000 0.1037488
	0.3400000 0.0829914			0.3400000 0.1028061
	0.3402000 0.0820621			0.3402000 0.1046229
	0.3404000 0.0800850			0.3404000 0.1064395
	0.3406000 0.0791842			0.3406000 0.1071032
	0.3408000 0.0786988			0.3408000 0.1064654
	0.3410000 0.0793275			0.3410000 0.1071014
	0.3412000 0.0826047			0.3412000 0.1076018
	0.3414000 0.0847360			0.3414000 0.1089125
	0.3416000 0.0841538			0.3416000 0.1087831
	0.3418000 0.0858205			0.3418000 0.1059407
	0.3420000 0.0855364			0.3420000 0.1043780
	0.3422000 0.0839159			0.3422000 0.1044885
	0.3424000 0.0831933			0.3424000 0.1060304
	0.3426000 0.0828741			0.3426000 0.1083781
	0.3428000 0.0814869			0.3428000 0.1090886
	0.3430000 0.0817600			0.3430000 0.1104811
	0.3432000 0.0818838			0.3432000 0.1125515
	0.3434000 0.0828375			0.3434000 0.1139522
	0.3436000 0.0807555			0.3436000 0.1128473
	0.3438000 0.0819631			0.3438000 0.1130786
	0.3440000 0.0830618			0.3440000 0.1098100
	0.3442000 0.0862843			0.3442000 0.1080090
	0.3444000 0.0860892			0.3444000 0.1071373
	0.3446000 0.0852777			0.3446000 0.1063080
	0.3448000 0.0861988			0.3448000 0.1055899
	0.3450000 0.0852286			0.3450000 0.1061439
	0.3452000 0.0855496			0.3452000 0.1059538
	0.3454000 0.0869411			0.3454000 0.1077730
	0.3456000 0.0859846			0.3456000 0.1090603
	0.3458000 0.0863455			0.3458000 0.1101105
	0.3460000 0.0845594			0.3460000 0.1117605
	0.3462000 0.0855690			0.3462000 0.1117344
	0.3464000 0.0860570			0.3464000 0.1112768
	0.3466000 0.0886513			0.3466000 0.1104163
	0.3468000 0.0876257			0.3468000 0.1084607
	0.3470000 0.0849781			0.3470000 0.1070187
	0.3472000 0.0855064			0.3472000 0.1074588
	0.3474000 0.0859854			0.3474000 0.1070963
	0.3476000 0.0893712			0.3476000 0.1083429
	0.3478000 0.0909447			0.3478000 0.1088600
	0.3480000 0.0932993			0.3480000 0.1089382
	0.3482000 0.0924148			0.3482000 0.1102797
	0.3484000 0.0905787			0.3484000 0.1095150
	0.3486000 0.0876659			0.3486000 0.1103092
	0.3488000 0.0888376			0.3488000 0.1127390
	0.3490000 0.0907272			0.3490000 0.1107156
	0.3492000 0.0918140			0.3492000 0.1099016
	0.3494000 0.0931532			0.3494000 0.1088695
	0.3496000 0.0929165			0.3496000 0.1087714
	0.3498000 0.0921295			0.3498000 0.1105240
	0.3500000 0.0922701			0.3500000 0.1108859
	0.3502000 0.0929799			0.3502000 0.1137332
	0.3504000 0.0935979			0.3504000 0.1150356
	0.3506000 0.0954600			0.3506000 0.1116438
	0.3508000 0.0957305			0.3508000 0.1113318
	0.3510000 0.0964768			0.3510000 0.1111694
	0.3512000 0.0974228			0.3512000 0.1109599
	0.3514000 0.0976464			0.3514000 0.1136738
	0.3516000 0.0966058			0.3516000 0.1167477
	0.3518000 0.0964370			0.3518000 0.1171975
	0.3520000 0.0959532			0.3520000 0.1166550
	0.3522000 0.0951739			0.3522000 0.1166397
	0.3524000 0.0958598			0.3524000 0.1151815
	0.3526000 0.0944952			0.3526000 0.1135123
	0.3528000 0.0940512			0.3528000 0.1116023
	0.3530000 0.0912615			0.3530000 0.1103950
	0.3532000 0.0901072			0.3532000 0.1138660
	0.3534000 0.0904651			0.3534000 0.1166671
	0.3536000 0.0884411			0.3536000 0.1144390
	0.3538000 0.0875105			0.3538000 0.1135049
	0.3540000 0.0894216			0.3540000 0.1135596
	0.3542000 0.0903000			0.3542000 0.1126024
	0.3544000 0.0908873			0.3544000 0.1134443
	0.3546000 0.0917446			0.3546000 0.1147653
	0.3548000 0.0906551			0.3548000 0.1142081
	0.3550000 0.0906109			0.3550000 0.1132479
	0.3552000 0.0875807			0.3552000 0.1134824
	0.3554000 0.0882263			0.3554000 0.1145765
	0.3556000 0.0859971			0.3556000 0.1193226
	0.3558000 0.0861050			0.3558000 0.1225058
	0.3560000 0.0870535			0.3560000 0.1220920
	0.3562000 0.0899872			0.3562000 0.1210709
	0.3564000 0.0925985			0.3564000 0.1211095
	0.3566000 0.0924081			0.3566000 0.1197790
	0.3568000 0.0917915			0.3568000 0.1200571
	0.3570000 0.0921153			0.3570000 0.1212991
	0.3572000 0.0922409			0.3572000 0.1211178
	0.3574000 0.0922829			0.3574000 0.1199646
	0.3576000 0.0908004			0.3576000 0.1175014
	0.3578000 0.0926537			0.3578000 0.1186920
	0.3580000 0.0934622			0.3580000 0.1186787
	0.3582000 0.0934667			0.3582000 0.1184883
	0.3584000 0.0930854			0.3584000 0.1180528
	0.3586000 0.0912836			0.3586000 0.1158923
	0.3588000 0.0909708			0.3588000 0.1140302
	0.3590000 0.0900502			0.3590000 0.1123072
	0.3592000 0.0896775			0.3592000 0.1114195
	0.3594000 0.0904153			0.3594000 0.1118223
	0.3596000 0.0891928			0.3596000 0.1120857
	0.3598000 0.0883765			0.3598000 0.1122413
	0.3600000 0.0869104			0.3600000 0.1093081
	0.3602000 0.0847509			0.3602000 0.1091575
	0.3604000 0.0852000			0.3604000 0.1093850
	0.3606000 0.0851507			0.3606000 0.1116040
	0.3608000 0.0865460			0.3608000 0.1137225
	0.3610000 0.0876886			0.3610000 0.1153083
	0.3612000 0.0875327			0.3612000 0.1173167
	0.3614000 0.0850826			0.3614000 0.1173597
	0.3616000 0.0854524			0.3616000 0.1179973
	0.3618000 0.0837203			0.3618000 0.1189089
	0.3620000 0.0832998			0.3620000 0.1187660
	0.3622000 0.0843640			0.3622000 0.1203258
	0.3624000 0.0861174			0.3624000 0.1203271
	0.3626000 0.0866715			0.3626000 0.1228445
	0.3628000 0.0872394			0.3628000 0.1258352
	0.3630000 0.0907433			0.3630000 0.1245866
	0.3632000 0.0927164			0.3632000 0.1216074
	0.3634000 0.0930494			0.3634000 0.1178354
	0.3636000 0.0931490			0.3636000 0.1133118
	0.3638000 0.0940047			0.3638000 0.1127563
	0.3640000 0.0936957			0.3640000 0.1132115
	0.3642000 0.0939425			0.3642000 0.1145022
	0.3644000 0.0963400			0.3644000 0.1139743
	0.3646000 0.0970921			0.3646000 0.1132619
	0.3648000 0.0951994			0.3648000 0.1119163
	0.3650000 0.0952290			0.3650000 0.1130791
	0.3652000 0.0961454			0.3652000 0.1133356
	0.3654000 0.0974497			0.3654000 0.1121863
	0.3656000 0.0966966			0.3656000 0.1104677
	0.3658000 0.0970354			0.3658000 0.1104695
	0.3660000 0.0972734			0.3660000 0.1119165
	0.3662000 0.0969868			0.3662000 0.1126765
	0.3664000 0.1002961			0.3664000 0.1120879
	0.3666000 0.1002340			0.3666000 0.1111934
	0.3668000 0.0995488			0.3668000 0.1120265
	0.3670000 0.1003450			0.3670000 0.1120334
	0.3672000 0.0994653			0.3672000 0.1117142
	0.3674000 0.0986634			0.3674000 0.1117401
	0.3676000 0.0952526			0.3676000 0.1113003
	0.3678000 0.0936385			0.3678000 0.1104172
	0.3680000 0.0930560			0.3680000 0.1124349
	0.3682000 0.0950553			0.3682000 0.1125980
	0.3684000 0.0971836			0.3684000 0.1112968
	0.3686000 0.0979416			0.3686000 0.1127915
	0.3688000 0.0969715			0.3688000 0.1156327
	0.3690000 0.0958552			0.3690000 0.1143437
	0.3692000 0.0963461			0.3692000 0.1135072
	0.3694000 0.0979724			0.3694000 0.1131008
	0.3696000 0.0970168			0.3696000 0.1163893
	0.3698000 0.0964723			0.3698000 0.1175233
	0.3700000 0.0977769			0.3700000 0.1177607
	0.3702000 0.0987700			0.3702000 0.1170967
	0.3704000 0.0965104			0.3704000 0.1167162
	0.3706000 0.0951923			0.3706000 0.1173031
	0.3708000 0.0947556			0.3708000 0.1195772
	0.3710000 0.0938167			0.3710000 0.1206757
	0.3712000 0.0926498			0.3712000 0.1194909
	0.3714000 0.0933227			0.3714000 0.1189405
	0.3716000 0.0935764			0.3716000 0.1176561
	0.3718000 0.0943277			0.3718000 0.1187700
	0.3720000 0.0964451			0.3720000 0.1176446
	0.3722000 0.1004015			0.3722000 0.1178504
	0.3724000 0.1002049			0.3724000 0.1173342
	0.3726000 0.1003137			0.3726000 0.1174122
	0.3728000 0.0959079			0.3728000 0.1167206
	0.3730000 0.0940794			0.3730000 0.1158498
	0.3732000 0.0902979			0.3732000 0.1149463
	0.3734000 0.0863225			0.3734000 0.1142602
	0.3736000 0.0866280			0.3736000 0.1165797
	0.3738000 0.0872152			0.3738000 0.1180905
	0.3740000 0.0877914			0.3740000 0.1175829
	0.3742000 0.0902503			0.3742000 0.1159957
	0.3744000 0.0908798			0.3744000 0.1144506
	0.3746000 0.0923721			0.3746000 0.1140029
	0.3748000 0.0933902			0.3748000 0.1112625
	0.3750000 0.0932731			0.3750000 0.1121091
	0.3752000 0.0942731			0.3752000 0.1144599
	0.3754000 0.0937103			0.3754000 0.1158736
	0.3756000 0.0944556			0.3756000 0.1163288
	0.3758000 0.0925296			0.3758000 0.1171302
	0.3760000 0.0899830			0.3760000 0.1172677
	0.3762000 0.0893479			0.3762000 0.1156642
	0.3764000 0.0921824			0.3764000 0.1127848
	0.3766000 0.0954348			0.3766000 0.1125029
	0.3768000 0.0954817			0.3768000 0.1151976
	0.3770000 0.0954599			0.3770000 0.1135531
	0.3772000 0.0950110			0.3772000 0.1157565
	0.3774000 0.0947845			0.3774000 0.1155504
	0.3776000 0.0909568			0.3776000 0.1139674
	0.3778000 0.0882532			0.3778000 0.1111092
	0.3780000 0.0874791			0.3780000 0.1096482
	0.3782000 0.0886025			0.3782000 0.1083887
	0.3784000 0.0893351			0.3784000 0.1091473
	0.3786000 0.0924029			0.3786000 0.1109837
	0.3788000 0.0923774			0.3788000 0.1124390
	0.3790000 0.0913216			0.3790000 0.1128333
	0.3792000 0.0919483			0.3792000 0.1129001
	0.3794000 0.0928094			0.3794000 0.1149988
	0.3796000 0.0939819			0.3796000 0.1169555
	0.3798000 0.0949930			0.3798000 0.1178970
	0.3800000 0.0949384			0.3800000 0.1164323
	0.3802000 0.0958156			0.3802000 0.1183243
	0.3804000 0.0948277			0.3804000 0.1187996
	0.3806000 0.0971303			0.3806000 0.1198578
	0.3808000 0.0972309			0.3808000 0.1224025
	0.3810000 0.0976200			0.3810000 0.1214352
	0.3812000 0.0970323			0.3812000 0.1207971
	0.3814000 0.0950464			0.3814000 0.1213994
	0.3816000 0.0928496			0.3816000 0.1219716
	0.3818000 0.0907337			0.3818000 0.1220660
	0.3820000 0.0903054			0.3820000 0.1215899
	0.3822000 0.0911192			0.3822000 0.1222475
	0.3824000 0.0933106			0.3824000 0.1237204
	0.3826000 0.0950218			0.3826000 0.1259257
	0.3828000 0.0954679			0.3828000 0.1257751
	0.3830000 0.0950905			0.3830000 0.1237585
	0.3832000 0.0978776			0.3832000 0.1213950
	0.3834000 0.0966143			0.3834000 0.1217308
	0.3836000 0.0935730			0.3836000 0.1235019
	0.3838000 0.0937208			0.3838000 0.1235084
	0.3840000 0.0916084			0.3840000 0.1246946
	0.3842000 0.0897061			0.3842000 0.1266086
	0.3844000 0.0901098			0.3844000 0.1281371
	0.3846000 0.0893692			0.3846000 0.1282666
	0.3848000 0.0904112			0.3848000 0.1281876
	0.3850000 0.0910460			0.3850000 0.1256678
	0.3852000 0.0904310			0.3852000 0.1272041
	0.3854000 0.0907228			0.3854000 0.1278035
	0.3856000 0.0905499			0.3856000 0.1271417
	0.3858000 0.0909325			0.3858000 0.1260250
	0.3860000 0.0901385			0.3860000 0.1250439
	0.3862000 0.0906717			0.3862000 0.1208038
	0.3864000 0.0934906			0.3864000 0.1168367
	0.3866000 0.0940669			0.3866000 0.1170344
	0.3868000 0.0925995			0.3868000 0.1164551
	0.3870000 0.0921235			0.3870000 0.1157246
	0.3872000 0.0920826			0.3872000 0.1159481
	0.3874000 0.0921580			0.3874000 0.1155446
	0.3876000 0.0915334			0.3876000 0.1170810
	0.3878000 0.0930925			0.3878000 0.1181645
	0.3880000 0.0934885			0.3880000 0.1181342
	0.3882000 0.0923203			0.3882000 0.1201503
	0.3884000 0.0902980			0.3884000 0.1186502
	0.3886000 0.0912318			0.3886000 0.1193736
	0.3888000 0.0921328			0.3888000 0.1168289
	0.3890000 0.0920486			0.3890000 0.1161021
	0.3892000 0.0921323			0.3892000 0.1120954
	0.3894000 0.0916488			0.3894000 0.1105470
	0.3896000 0.0891963			0.3896000 0.1105850
	0.3898000 0.0874822			0.3898000 0.1118121
	0.3900000 0.0864289			0.3900000 0.1142051
	0.3902000 0.0863726			0.3902000 0.1159019
	0.3904000 0.0879103			0.3904000 0.1155086
	0.3906000 0.0903565			0.3906000 0.1153110
	0.3908000 0.0904249			0.3908000 0.1145923
	0.3910000 0.0907627			0.3910000 0.1136219
	0.3912000 0.0890835			0.3912000 0.1168987
	0.3914000 0.0898085			0.3914000 0.1195071
	0.3916000 0.0886944			0.3916000 0.1174657
	0.3918000 0.0892486			0.3918000 0.1186622
	0.3920000 0.0880559			0.3920000 0.1195242
	0.3922000 0.0886120			0.3922000 0.1179740
	0.3924000 0.0901547			0.3924000 0.1199345
	0.3926000 0.0928053			0.3926000 0.1196827
	0.3928000 0.0958492			0.3928000 0.1198140
	0.3930000 0.0984429			0.3930000 0.1194027
	0.3932000 0.1001589			0.3932000 0.1193894
	0.3934000 0.1012213			0.3934000 0.1161763
	0.3936000 0.1000046			0.3936000 0.1139451
	0.3938000 0.0999450			0.3938000 0.1119065
	0.3940000 0.1012945			0.3940000 0.1128359
	0.3942000 0.0996115			0.3942000 0.1115700
	0.3944000 0.0992488			0.3944000 0.1118465
	0.3946000 0.0998232			0.3946000 0.1111078
	0.3948000 0.1010605			0.3948000 0.1080641
	0.3950000 0.1010187			0.3950000 0.1069390
	0.3952000 0.1022200			0.3952000 0.1093146
	0.3954000 0.1032491			0.3954000 0.1115185
	0.3956000 0.1052043			0.3956000 0.1109066
	0.3958000 0.1056022			0.3958000 0.1119712
	0.3960000 0.1086849			0.3960000 0.1119195
	0.3962000 0.1079482			0.3962000 0.1115753
	0.3964000 0.1068658			0.3964000 0.1113971
	0.3966000 0.1032385			0.3966000 0.1129700
	0.3968000 0.0985303			0.3968000 0.1126754
	0.3970000 0.0961955			0.3970000 0.1113202
	0.3972000 0.0942662			0.3972000 0.1100362
	0.3974000 0.0930398			0.3974000 0.1123059
	0.3976000 0.0924953			0.3976000 0.1103847
	0.3978000 0.0933628			0.3978000 0.1074456
	0.3980000 0.0948658			0.3980000 0.1086924
	0.3982000 0.0970749			0.3982000 0.1119512
	0.3984000 0.0983364			0.3984000 0.1112708
	0.3986000 0.1007002			0.3986000 0.1101973
	0.3988000 0.1023669			0.3988000 0.1103339
	0.3990000 0.1038973			0.3990000 0.1109531
	0.3992000 0.1041485			0.3992000 0.1099049
	0.3994000 0.1014526			0.3994000 0.1094627
[truncated: 99,678 more rows]
[truncated: 2 more columns]

## Sheet: Fig.4
Fig.4A The damaging effect of the combined protocol of apigenin and colistin on the outer membrane of E. coli ZJ478 was characterized by the fluorescence intensity of 1‐N‐phenylnaphthylamine (NPN) staining
		Normal control			Apigenin(16μg/mL)			Colistin(4μg/mL)			Colistin(4μg/mL)+Apigenin(16μg/mL) +Apigenin(16μg/mL)
		523	437	309	632	541	342	672	504	479	946	1134	876
Fig.4B the damaging effect of the combined protocol of apigenin and colistin on the inner membrane of E. coli ZJ478 was characterized by the fluorescence intensity of propidium iodide (PI)
		Normal control			Apigenin(16μg/mL)			Colistin(4μg/mL)			Colistin(4μg/mL)+Apigenin(16μg/mL) +Apigenin(16μg/mL)
		647	563	622	933	822	879	710	644	593	1379	1503	1733
Fig.4C the bacterial NO production wereas determined using Nitric Oxidenitric oxide assay kit assay kit
		Normal control			Apigenin(16μg/mL)			Colistin(4μg/mL)			Colistin(4μg/mL)+Apigenin(16μg/mL) +Apigenin(16μg/mL)
		1.04212	0.945055	1.01282	1.31502	1.29487	1.28571	0.961538	0.954212	1.04029	1.99084	1.98718	2.05678
Fig.4D the bacterial ROS production wereas determined. pProbed with 2’′,7’′-dichlorodihydrofluorescein diacetate (DCFH-DA)
		Normal control			Apigenin(16μg/mL)			Colistin(4μg/mL)			Colistin(4μg/mL)+Apigenin(16μg/mL) +Apigenin(16μg/mL)
		134	157	144	247	320	279	187	200	166	647	529	608
Fig.4E Tthe detection of bacterial intracellular ATP content
		Normal control			Apigenin(16μg/mL)			Colistin(4μg/mL)			Colistin(4μg/mL)+Apigenin(16μg/mL) +Apigenin(16μg/mL)
		4.53	4.62	4.07	3.02	3.55	3.27	5.22	4.67	4.37	3.22	2.57	3.08
Fig.4F the transcription of mcr-1 in E. coli ZJ478, determined by RT‐PCR analysis
		Normal control			Apigenin(16μg/mL)			Colistin(4μg/mL)			Colistin(4μg/mL)+Apigenin(16μg/mL) +Apigenin(16μg/mL)
		1	1.06	1.03	0.73	0.78	0.81	4.93	4.37	4.86	1.43	1.52	1.61

## Sheet: Fig.5
Fig.5A G. mellonella larvae (n = 10 per group) survival after infection with E. coli ZJ478 (1.0 × 106 CFUs).
	1 represents death, 0 represents survival
	Day	Control group	Day	Apigenin	Day	Colistin	Day	Colistin+Apigenin	Day	Untreated group
	1	1	1	1	1	1	1	1	1	1
	2	0	1	1	1	1	2	1	2	1
	3	0	2	1	2	1	3	1	2	1
	3	0	2	1	2	1	3	1	2	1
	4	0	2	1	2	1	3	1	2	1
	4	0	3	1	2	1	4	0	2	1
	5	0	3	1	3	1	5	0	2	1
	5	0	3	1	3	1	5	0	2	1
	5	0	3	0	4	1	5	0	3	1
	5	0	5	0	5	1	5	0	3	1
Fig.5B survival of female BALB/C mice (n = 10 per group) after E. coli ZJ478 (2.5 × 107 CFUs) infection
	1 represents death, 0 represents survival
	Day	Control group	Day	Apigenin	Day	Colistin	Day	Colistin+Apigenin	Day	Untreated group
	1	0	1	1	1	1	1	1	1	1
	1	0	1	1	1	1	2	1	2	1
	2	0	2	1	2	1	3	1	2	1
	2	0	2	1	2	1	3	1	2	1
	3	0	2	1	2	1	4	0	2	1
	3	0	3	1	2	1	4	0	2	1
	4	0	3	1	3	1	5	0	2	1
	5	0	3	1	3	1	5	0	2	1
	6	0	3	1	6	0	6	0	3	1
	7	0	7	0	7	0	7	0	3	1
Fig. 5C Thethe bacterial load in the liver and spleen
	Liver（lgCFU/g）
	Apigenin			Colistin			Colistin+Apigenin			Blank control			Untreated group
	6.07	6.93	6	5.28	4.98	6.25	3.97	3.53	4.81	0	0	0	6.48	5.53	6.74
	6.8	6.63	6.14	5.2	4.82	5.45	3.84	3.87	4.14	0	0	0	6.09	6.36	6.1
	6.64	6.83	6.86	6.22	4.85	5.27	3.05	3.78	4.15	0	0	0	6.2	5.01	6.91
	6.13	6.71	7.04	5.89	6.8	5.24	3.54	3.81	4.85	0	0	0	6.87	6.74	6.83
	6.25	6.82	6.7	6.53	4.64	5.02	3.28	3.88	4.18	0	0	0	6.78	5.32	6.79
	spleen（lgCFU/g）
	Untreated group			Apigenin			Colistin			Colistin+Apigenin			Blank control
	7.22	6.52	5.81	5.54	6.17	6.35	4.81	5.5	6.17	3.3	2.54	3.43	0	0	0
	5.57	5.18	5.64	6.63	6.78	5.44	4.79	4.77	5.65	4.07	3.94	3.99	0	0	0
	6.65	7.89	5.48	6.47	5.64	6.88	5.11	5.55	4.32	3.44	3.26	3.6	0	0	0
	7.1	6.6	5.87	6.25	5.05	6.09	5.74	4.2	4.74	3.8	3.81	3.41	0	0	0
	5.25	6.08	6.45	6.76	5.9	6.71	5.6	4.48	5.67	3.71	2.55	3.63	0	0	0
Fig. 5D the expression levels of TNF-α and IL-1β in infected mice
	IL-1β(pg/mL)
	Untreated group					Apigenin					Colistin					Colistin+Apigenin					Blank control
	105.48	101.48	118.18	119.32	113.58	40.15	49.78	42.03	48.98	52.58	94.18	81.95	86.13	94.59	80.13	58.58	48.6	59.11	41.94	47.21	5.19	5.07	12.55	7.26	11.73
	TNF-α(pg/mL)
	Untreated group					Apigenin					Colistin					Colistin+Apigenin					Blank control
	1594.18	1552.56	1474.8	1207.83	1207.66	1032.14	819.75	853.81	923.89	990.89	1117.69	1096.51	972.44	1255.96	1292.18	921.9	859.72	869.93	800.3	862.25	32.21	34.81	33.07	38.62	27.84

## Sheet: Fig.S1
FigureS1.30flavonoidsandtheircorrespondingdockingenergyvalues.
See Fig.1 for data

## Sheet: Fig. S2
Figure S2. Zones of inhibition surrounding colistin(10µg) disks supplemented with 32μg/ml apigenin on MHAplates and the corresponding inhibition circle diameter statistics.
	K. pneumoniae ZJ02
	Colistin(4μg/mL)			Combination(16μg/mL)
	13	12	14	18	19	16
	E. coli ZJ478
	Colistin(4μg/mL)			Combination(16μg/mL)
	13	12	13	20	19	17
	E. coli DH5α
	Colistin(4μg/mL)			Combination(16μg/mL)
	13	12	11	18	19	17

## Sheet: Fig. S3
Figure S3. Resistance development of E. coli ATCC25922 was detected by serial passaging with colistin
	Day	Colistin alone			Apigenin+Colistin			(µg/mL)
	0	0.5	0.5	0.5	0.5	0.5	0.5
	1	0.5	0.5	0.5	0.5	0.5	0.5
	2	0.5	0.5	0.5	0.5	0.5	0.5
	3	0.5	0.5	0.5	0.5	0.5	0.5
	4	0.5	0.5	0.5	0.5	0.5	0.5
	5	1	1	1	0.5	0.5	0.5
	6	1	1	1	0.5	0.5	0.5
	7	1	1	1	0.5	0.5	0.5
	8	1	1	1	0.5	0.5	0.5
	9	2	2	2	0.5	0.5	0.5
	10	2	2	2	0.5	0.5	0.5
	11	2	2	2	0.5	0.5	0.5
	12	2	2	2	0.5	0.5	0.5
	13	4	4	4	0.5	0.5	0.5
	14	4	4	4	0.5	0.5	0.5
	15	4	4	4	0.5	0.5	0.5
	16	8	8	8	0.5	0.5	0.5
	17	8	8	8	0.5	0.5	0.5
	18	8	8	8	0.5	0.5	0.5
	19	16	16	16	0.5	0.5	0.5
	20	16	16	16	1	1	1
	21	16	16	16	1	1	1
	22	16	16	16	0.5	0.5	0.5
	23	32	32	32	0.5	0.5	0.5
	24	32	32	32	0.5	0.5	0.5
	25	32	32	32	1	1	1
	26	64	64	64	1	1	1
	27	64	64	64	1	1	1
	28	128	128	128	1	1	1
	29	128	128	128	1	1	1
	30	128	128	128	1	1	1

## Sheet: Fig. S5
	Fig. S5A Hemolytic activity of colistin to RBCs with or without apigenin
		0			Apigenin(32μg/mL)
	16	0.05	0.06	0.07	0.04	0.06	0.05
	32	0.05	0.06	0.04	0.03	0.05	0.04
	64	0.12	0.14	0.21	0.19	0.1	0.13
	128	0.42	0.37	0.54	0.57	0.35	0.4
	apigenin (μg/mL)
	Fig.S5B The cytotoxicity of colistin on Vero cells with or without apigenin
		0			Apigenin(32μg/mL)
	16	0.950141	0.940139	0.960142	0.970144	0.940139	0.980145
	32	0.900133	0.910135	0.920136	0.890132	0.910135	0.930138
	64	0.850126	0.860127	0.88013	0.830123	0.900133	0.870129
	128	0.800118	0.81012	0.820121	0.780115	0.830123	0.840124
	apigenin (μg/mL)
